# Supplementary material for: ﻿Taxonomy, phylogeny, and bioactive potential of Xylariales (Sordariomycetes, Ascomycota) from Thailand: novel species discovery, new host and geographical records, and antibacterial properties
Source: MycoKeys. 2025 Jul 29;120:35–117. doi: 10.3897/mycokeys.120.155915 (PMC12326179; doi:10.3897/mycokeys.120.155915)
Supplement: XML Treatment for Astrocystis [file mycokeys.120.155915-treatment1.xml]

<!DOCTYPE tp:taxon-treatment
  PUBLIC "-//TaxonX//DTD Taxonomic Treatment Publishing DTD v0 20100105//EN" "tax-treatment-NSO.dtd">
<tp:taxon-treatment xmlns:tp="http://www.plazi.org/taxpub"><tp:treatment-meta><kwd-group><label>Taxon classification</label><kwd>
              <named-content content-type="kingdom">Fungi</named-content>
            </kwd><kwd>
              <named-content content-type="phylum">Ascomycota</named-content>
            </kwd><kwd>
              <named-content content-type="order">Xylariales</named-content>
            </kwd></kwd-group><mixed-citation publication-type="journal"><person-group><name><surname>Rathnayaka</surname><given-names>Achala R.</given-names></name><name><surname>Chethana</surname><given-names>K. W. Thilini</given-names></name><name><surname>Manowong</surname><given-names>Areerat</given-names></name><name><surname>Bhagya</surname><given-names>Amuhenage T.</given-names></name><name><surname>Win</surname><given-names>Hsan</given-names></name><name><surname>Tun</surname><given-names>Zaw L.</given-names></name><name><surname>Mapook</surname><given-names>Ausana</given-names></name><name><surname>Hyde</surname><given-names>Kevin D.</given-names></name></person-group><article-title>﻿Taxonomy, phylogeny, and bioactive potential of <tp:taxon-name><tp:taxon-name-part taxon-name-part-type="order">Xylariales</tp:taxon-name-part></tp:taxon-name> (<tp:taxon-name><tp:taxon-name-part taxon-name-part-type="class">Sordariomycetes</tp:taxon-name-part></tp:taxon-name>, <tp:taxon-name><tp:taxon-name-part taxon-name-part-type="phylum">Ascomycota</tp:taxon-name-part></tp:taxon-name>) from Thailand: novel species discovery, new host and geographical records, and antibacterial properties</article-title><source>MycoKeys</source><day>29</day><month>07</month><year>2025</year><volume>120</volume><fpage>35</fpage><lpage>117</lpage><pub-id pub-id-type="doi">10.3897/mycokeys.120.155915</pub-id></mixed-citation></tp:treatment-meta><tp:nomenclature><label>﻿</label><tp:taxon-name>
            <object-id xmlns:xlink="http://www.w3.org/1999/xlink" content-type="arpha" xlink:type="simple">E52E5287-8EFF-559F-8D79-FC67E4A3E461</object-id>
            <tp:taxon-name-part taxon-name-part-type="genus" reg="Astrocystis">Astrocystis</tp:taxon-name-part>
            <object-id xmlns:xlink="http://www.w3.org/1999/xlink" xlink:type="simple">Index Fungorum: IF439</object-id>
            <object-id xmlns:xlink="http://www.w3.org/1999/xlink" xlink:type="simple">Facesoffungi Number: FoF00420</object-id>
          </tp:taxon-name><tp:taxon-authority>Berk. &amp; Broome, J. Linn. Soc., Bot. 14(no. 74): 123 (1873) [1875]</tp:taxon-authority></tp:nomenclature><tp:treatment-sec sec-type="notes" id="SECID0EKAKM"><title>Notes.</title><p><xref ref-type="bibr" rid="B13">Berkeley and Broome (1875)</xref> introduced <italic><tp:taxon-name><tp:taxon-name-part taxon-name-part-type="genus" reg="Astrocystis">Astrocystis</tp:taxon-name-part></tp:taxon-name></italic>, with <italic><tp:taxon-name><tp:taxon-name-part taxon-name-part-type="genus" reg="Astrocystis">A.</tp:taxon-name-part><tp:taxon-name-part taxon-name-part-type="species" reg="mirabilis">mirabilis</tp:taxon-name-part></tp:taxon-name></italic> as the type species. Morphologically, this genus is characterized by uni- or occasionally multi-peritheciate stromata development, often beneath the host cuticle or on the surface; relatively short stipe asci; and ascus apical apparatus that are relatively small, amyloid, and stopper-shaped (<xref ref-type="bibr" rid="B183">Smith et al. 2003</xref>). Currently, 42 records are available in the <xref ref-type="bibr" rid="B74">Index Fungorum (2025)</xref>.</p><sec sec-type="﻿Phylogenetic analyses for Astrocystis" id="SECID0EOBKM"><title>﻿Phylogenetic analyses for <italic><tp:taxon-name><tp:taxon-name-part taxon-name-part-type="genus" reg="Astrocystis">Astrocystis</tp:taxon-name-part></tp:taxon-name></italic></title><p>For <italic><tp:taxon-name><tp:taxon-name-part taxon-name-part-type="genus" reg="Astrocystis">Astrocystis</tp:taxon-name-part></tp:taxon-name></italic>, 32 taxa were included in the combined data set (<abbrev xmlns:xlink="http://www.w3.org/1999/xlink" xlink:title="internal transcribed spacer region" id="ABBRID0ECCKM" xlink:type="simple">ITS</abbrev>, <italic><abbrev xmlns:xlink="http://www.w3.org/1999/xlink" xlink:title="β-tubulin" id="ABBRID0EHCKM" xlink:type="simple">β-tub</abbrev></italic>, and <italic><abbrev xmlns:xlink="http://www.w3.org/1999/xlink" xlink:title="RNA polymerase II second largest subunit" id="ABBRID0EMCKM" xlink:type="simple">rpb2</abbrev></italic>) with <italic><tp:taxon-name><tp:taxon-name-part taxon-name-part-type="genus" reg="Xylotumulus">Xylotumulus</tp:taxon-name-part><tp:taxon-name-part taxon-name-part-type="species" reg="gibbisporus">gibbisporus</tp:taxon-name-part></tp:taxon-name></italic> (ATCC MYA-4109), <italic><tp:taxon-name><tp:taxon-name-part taxon-name-part-type="genus" reg="Xylaria">Xylaria</tp:taxon-name-part><tp:taxon-name-part taxon-name-part-type="species" reg="glebulosa">glebulosa</tp:taxon-name-part></tp:taxon-name></italic> (GMB1053), and <italic><tp:taxon-name><tp:taxon-name-part taxon-name-part-type="genus" reg="Xylaria">X.</tp:taxon-name-part><tp:taxon-name-part taxon-name-part-type="species" reg="schweinitzii">schweinitzii</tp:taxon-name-part></tp:taxon-name></italic> (HAST 92092023) as outgroup taxa. The final alignment consisted of 1953 characters, including gaps (<abbrev xmlns:xlink="http://www.w3.org/1999/xlink" xlink:title="internal transcribed spacer region" id="ABBRID0ERDKM" xlink:type="simple">ITS</abbrev> = 435 bp, <italic><abbrev xmlns:xlink="http://www.w3.org/1999/xlink" xlink:title="β-tubulin" id="ABBRID0EWDKM" xlink:type="simple">β-tub</abbrev></italic> = 514 bp, and <italic>rpb</italic>2 = 1004 bp). Both ML and BI analyses exhibit similar tree topology. The best-scoring RAxML tree was obtained (Fig. <xref ref-type="fig" rid="F1">1</xref>), with a final likelihood value of -12708.0675. The matrix included 851 distinct alignment patterns, with 17.88% undetermined characters or gaps. Estimated base frequencies were as follows: A = 0.242776, C = 0.267065, G = 0.262377, and T = 0.227782; substitution rates were AC = 1.393798, AG = 4.050932, AT = 1.300292, CG = 1.282338, CT = 7.225689, and GT = 1.0; and the gamma distribution shape parameter α = 0.297082. In the BI analyses, the average standard deviation of the split frequencies was 0.006 after 1,000,000 generations of runs. The phylogenetic tree topology is similar to the previous study by <xref ref-type="bibr" rid="B111">Li et al. (2024)</xref>. According to the phylogenetic analyses, our strain <named-content xmlns:xlink="http://www.w3.org/1999/xlink" content-type="dwc:institutional_code" xlink:title="Mae Fah Luang University Culture Collection" xlink:href="http://grbio.org/institution/mae-fah-luang-university-culture-collection" xlink:type="simple">MFLUCC</named-content> 25-0022 clades within <italic><tp:taxon-name><tp:taxon-name-part taxon-name-part-type="genus" reg="Astrocystis">Astrocystis</tp:taxon-name-part></tp:taxon-name></italic>, with <italic><tp:taxon-name><tp:taxon-name-part taxon-name-part-type="genus" reg="Astrocystis">Astrocystis</tp:taxon-name-part><tp:taxon-name-part taxon-name-part-type="species" reg="bambusae">bambusae</tp:taxon-name-part></tp:taxon-name></italic> strains (HAST 8902190 and GMB0700).</p><fig id="F1" position="float" orientation="portrait"><object-id xmlns:xlink="http://www.w3.org/1999/xlink" content-type="doi" xlink:type="simple">10.3897/mycokeys.120.155915.figure1</object-id><object-id xmlns:xlink="http://www.w3.org/1999/xlink" content-type="arpha" xlink:type="simple">4215A7C5-F9ED-5852-8349-0F417AF41331</object-id><label>Figure 1.</label><caption><p>Phylogram generated from ML analysis based on the combined dataset of <abbrev xmlns:xlink="http://www.w3.org/1999/xlink" xlink:title="internal transcribed spacer region" id="ABBRID0ECFKM" xlink:type="simple">ITS</abbrev>, <italic><abbrev xmlns:xlink="http://www.w3.org/1999/xlink" xlink:title="β-tubulin" id="ABBRID0EHFKM" xlink:type="simple">β-tub</abbrev></italic>, and <italic><abbrev xmlns:xlink="http://www.w3.org/1999/xlink" xlink:title="RNA polymerase II second largest subunit" id="ABBRID0EMFKM" xlink:type="simple">rpb2</abbrev></italic>. The tree is rooted to <italic><tp:taxon-name><tp:taxon-name-part taxon-name-part-type="genus" reg="Xylotumulus">Xylotumulus</tp:taxon-name-part><tp:taxon-name-part taxon-name-part-type="species" reg="gibbisporus">gibbisporus</tp:taxon-name-part></tp:taxon-name></italic> (ATCC MYA-4109), <italic><tp:taxon-name><tp:taxon-name-part taxon-name-part-type="genus" reg="Xylaria">Xylaria</tp:taxon-name-part><tp:taxon-name-part taxon-name-part-type="species" reg="glebulosa">glebulosa</tp:taxon-name-part></tp:taxon-name></italic> (GMB1053), and <italic><tp:taxon-name><tp:taxon-name-part taxon-name-part-type="genus" reg="Xylaria">X.</tp:taxon-name-part><tp:taxon-name-part taxon-name-part-type="species" reg="schweinitzii">schweinitzii</tp:taxon-name-part></tp:taxon-name></italic> (HAST 92092023). Bootstrap support values for ML ≥ 70% and Bayesian posterior probabilities (PP) ≥ 0.90 are noted at the node. Strain numbers are noted after the species names. Strains isolated in this study are represented in blue, and type strains are in bold.</p></caption><graphic xmlns:xlink="http://www.w3.org/1999/xlink" xlink:href="mycokeys-120-035-g001.jpg" position="float" orientation="portrait" xlink:type="simple" id="oo_1384078.jpg"><uri content-type="original_file" xlink:type="simple">https://binary.pensoft.net/fig/1384078</uri></graphic></fig><sec sec-type="﻿Taxonomy" id="SECID0EWGKM"><title>﻿Taxonomy</title></sec></sec></tp:treatment-sec><ref-list><ref id="B13"><mixed-citation xmlns:xlink="http://www.w3.org/1999/xlink" xlink:type="simple"><person-group><name name-style="western"><surname>Berkeley</surname><given-names>MJ</given-names></name><name name-style="western"><surname>Broome</surname><given-names>CE</given-names></name></person-group> (<year>1875</year>) <article-title>Enumeration of the fungi of Ceylon. Part II, containing the remainder of the <tp:taxon-name><tp:taxon-name-part taxon-name-part-type="class">Hymenomycetes</tp:taxon-name-part></tp:taxon-name>, with the remaining established tribes of <tp:taxon-name><tp:taxon-name-part taxon-name-part-type="kingdom">Xylariaceae</tp:taxon-name-part></tp:taxon-name>. The Journal of the Linnean Society.</article-title><source>Botany</source><volume>14</volume>: <fpage>29</fpage>–<lpage>140</lpage>. <ext-link xlink:href="10.1111/j.1095-8339.1873.tb00301.x" ext-link-type="doi" xlink:type="simple">https://doi.org/10.1111/j.1095-8339.1873.tb00301.x</ext-link></mixed-citation></ref><ref id="B183"><mixed-citation xmlns:xlink="http://www.w3.org/1999/xlink" xlink:type="simple"><person-group><name name-style="western"><surname>Smith</surname><given-names>G</given-names></name><name name-style="western"><surname>Liew</surname><given-names>E</given-names></name><name name-style="western"><surname>Hyde</surname><given-names>KD</given-names></name></person-group> (<year>2003</year>) <article-title>The <tp:taxon-name><tp:taxon-name-part taxon-name-part-type="order">Xylariales</tp:taxon-name-part></tp:taxon-name>: A monophyletic order containing 7 families.</article-title><source>Fungal Diversity</source><volume>13</volume>: <fpage>175</fpage>–<lpage>208</lpage>.</mixed-citation></ref><ref id="B74"><mixed-citation xmlns:xlink="http://www.w3.org/1999/xlink" xlink:type="simple">Index Fungorum (<year>2025</year>) Index Fungorum. <ext-link xlink:href="http://www.indexfungorum.org/names/Names.asp" ext-link-type="uri" xlink:type="simple">http://www.indexfungorum.org/names/Names.asp</ext-link> [accessed 10 August 2024]</mixed-citation></ref><ref id="B111"><mixed-citation xmlns:xlink="http://www.w3.org/1999/xlink" xlink:type="simple"><person-group><name name-style="western"><surname>Li</surname><given-names>QR</given-names></name><name name-style="western"><surname>Habib</surname><given-names>K</given-names></name><name name-style="western"><surname>Long</surname><given-names>SH</given-names></name><name name-style="western"><surname>Wu</surname><given-names>YP</given-names></name><name name-style="western"><surname>Zhang</surname><given-names>X</given-names></name><name name-style="western"><surname>Hu</surname><given-names>HM</given-names></name><name name-style="western"><surname>Wu</surname><given-names>QZ</given-names></name><name name-style="western"><surname>Liu</surname><given-names>LL</given-names></name><name name-style="western"><surname>Zhou</surname><given-names>SX</given-names></name><name name-style="western"><surname>Shen</surname><given-names>XC</given-names></name><name name-style="western"><surname>Kang</surname><given-names>JC</given-names></name></person-group> (<year>2024</year>) Unveiling fungal diversity in China: New species and records within the <tp:taxon-name><tp:taxon-name-part taxon-name-part-type="family">Xylariaceae</tp:taxon-name-part></tp:taxon-name>. Mycosphere 15(1): 275–364. <ext-link xlink:href="10.5943/mycosphere/15/1/2" ext-link-type="doi" xlink:type="simple">https://doi.org/10.5943/mycosphere/15/1/2</ext-link></mixed-citation></ref></ref-list></tp:taxon-treatment>
