# Supplementary material for: ﻿Taxonomy, phylogeny, and bioactive potential of Xylariales (Sordariomycetes, Ascomycota) from Thailand: novel species discovery, new host and geographical records, and antibacterial properties
Source: MycoKeys. 2025 Jul 29;120:35–117. doi: 10.3897/mycokeys.120.155915 (PMC12326179; doi:10.3897/mycokeys.120.155915)
Supplement: XML Treatment for Astrocystis bambusae [file mycokeys.120.155915-treatment2.xml]

<!DOCTYPE tp:taxon-treatment
  PUBLIC "-//TaxonX//DTD Taxonomic Treatment Publishing DTD v0 20100105//EN" "tax-treatment-NSO.dtd">
<tp:taxon-treatment xmlns:tp="http://www.plazi.org/taxpub"><tp:treatment-meta><kwd-group><label>Taxon classification</label><kwd>
              <named-content content-type="kingdom">Fungi</named-content>
            </kwd><kwd>
              <named-content content-type="phylum">Ascomycota</named-content>
            </kwd><kwd>
              <named-content content-type="order">Xylariales</named-content>
            </kwd></kwd-group><mixed-citation publication-type="journal"><person-group><name><surname>Rathnayaka</surname><given-names>Achala R.</given-names></name><name><surname>Chethana</surname><given-names>K. W. Thilini</given-names></name><name><surname>Manowong</surname><given-names>Areerat</given-names></name><name><surname>Bhagya</surname><given-names>Amuhenage T.</given-names></name><name><surname>Win</surname><given-names>Hsan</given-names></name><name><surname>Tun</surname><given-names>Zaw L.</given-names></name><name><surname>Mapook</surname><given-names>Ausana</given-names></name><name><surname>Hyde</surname><given-names>Kevin D.</given-names></name></person-group><article-title>﻿Taxonomy, phylogeny, and bioactive potential of <tp:taxon-name><tp:taxon-name-part taxon-name-part-type="order">Xylariales</tp:taxon-name-part></tp:taxon-name> (<tp:taxon-name><tp:taxon-name-part taxon-name-part-type="class">Sordariomycetes</tp:taxon-name-part></tp:taxon-name>, <tp:taxon-name><tp:taxon-name-part taxon-name-part-type="phylum">Ascomycota</tp:taxon-name-part></tp:taxon-name>) from Thailand: novel species discovery, new host and geographical records, and antibacterial properties</article-title><source>MycoKeys</source><day>29</day><month>07</month><year>2025</year><volume>120</volume><fpage>35</fpage><lpage>117</lpage><pub-id pub-id-type="doi">10.3897/mycokeys.120.155915</pub-id></mixed-citation></tp:treatment-meta><tp:nomenclature><label>﻿</label><tp:taxon-name>
            <object-id xmlns:xlink="http://www.w3.org/1999/xlink" content-type="arpha" xlink:type="simple">5B8DF55F-6917-52A6-9668-B5754B8EF78E</object-id>
            <tp:taxon-name-part taxon-name-part-type="genus" reg="Astrocystis">Astrocystis</tp:taxon-name-part>
            <tp:taxon-name-part taxon-name-part-type="species" reg="bambusae">bambusae</tp:taxon-name-part>
            <object-id xmlns:xlink="http://www.w3.org/1999/xlink" xlink:type="simple">Index Fungorum: IF361739</object-id>
            <object-id xmlns:xlink="http://www.w3.org/1999/xlink" xlink:type="simple">Facesoffungi Number: FoF17292</object-id>
          </tp:taxon-name><tp:taxon-authority>(Henn.) Læssøe &amp; Spooner, Kew Bull. 49(1): 13 (1994) [1993]</tp:taxon-authority><xref ref-type="fig" rid="F2">Fig. 2</xref><tp:nomenclature-citation-list><tp:nomenclature-citation><tp:taxon-name>
                <tp:taxon-name-part taxon-name-part-type="genus" reg="Rosellinia">Rosellinia</tp:taxon-name-part>
                <tp:taxon-name-part taxon-name-part-type="species" reg="bambusae">bambusae</tp:taxon-name-part>
              </tp:taxon-name><comment>Henn. 1908. Basionym.</comment></tp:nomenclature-citation></tp:nomenclature-citation-list></tp:nomenclature><tp:treatment-sec sec-type="description" id="SECID0EWIKM"><title>Description.</title><p><bold><italic>Saprobic</italic></bold> on dead culms of <italic><tp:taxon-name><tp:taxon-name-part taxon-name-part-type="genus" reg="Bambusa">Bambusa</tp:taxon-name-part><tp:taxon-name-part taxon-name-part-type="species" reg="vulgaris">vulgaris</tp:taxon-name-part></tp:taxon-name></italic>. <bold><italic>Sexual morph</italic>: <italic>Stromata</italic></bold> 1.2–0.9 mm diam., 0.8–1 mm high, scattered, solitary, superficial, black, appear as black raised spots on the host surface, hexagonal prism-shaped, containing one ascoma, with a circle of black tissue at the bottom. <bold><italic>Perithecia</italic></bold> 0.5–0.7 mm diam., 0.4–0.5 mm high, comprising black, fragile, carbonaceous tissue. <bold><italic>Peridium</italic></bold> 15–45 μm wide, 5–8 layers, brown to dark brown cells of <italic>textura angularis</italic>. <bold><italic>Hamathecium</italic></bold> comprising 2–8 μm wide, oblong to cylindrical, septate, unbranched, cellular, paraphyses. <bold><italic>Asci</italic></bold> 55–90 × 5–6.5 µm (x̄ = 75 × 6.2 µm, n = 30), 8- or 6-spored, unitunicate, cylindrical, short pedicellate, persistent, apically rounded, with amyloid, cuboid, apical apparatus, staining blue in Melzer’s reagent, 2–3 µm high × 1.4–2.44 μm wide (x̄ = 2.6 × 1.9 μm). <bold><italic>Ascospores</italic></bold> 10–13.5 × 4–6 µm (x̄ = 12 × 5 μm, n = 30), uniseriate, unicellular, hyaline when immature, dark brown at maturity, aseptate, equilateral ellipsoid, with rounded ends, smooth, guttulate, with a straight germ slit nearly full-length, surrounded by a sheath. <bold><italic>Asexual morph</italic></bold>: undetermined.</p><fig id="F2" position="float" orientation="portrait"><object-id xmlns:xlink="http://www.w3.org/1999/xlink" content-type="doi" xlink:type="simple">10.3897/mycokeys.120.155915.figure2</object-id><object-id xmlns:xlink="http://www.w3.org/1999/xlink" content-type="arpha" xlink:type="simple">56451290-1C3B-5489-B438-E29E38C2CEAC</object-id><label>Figure 2.</label><caption><p><italic><tp:taxon-name><tp:taxon-name-part taxon-name-part-type="genus" reg="Astrocystis">Astrocystis</tp:taxon-name-part><tp:taxon-name-part taxon-name-part-type="species" reg="bambusae">bambusae</tp:taxon-name-part></tp:taxon-name></italic> on a dead twig of <italic><tp:taxon-name><tp:taxon-name-part taxon-name-part-type="genus" reg="Bambusa">Bambusa</tp:taxon-name-part><tp:taxon-name-part taxon-name-part-type="species" reg="vulgaris">vulgaris</tp:taxon-name-part></tp:taxon-name></italic> (<abbrev xmlns:xlink="http://www.w3.org/1999/xlink" xlink:title="Mae Fah Luang University Herbarium" id="ABBRID0EDLKM" xlink:type="simple">MFLU</abbrev> 24-0522, a new host record). <bold>a.</bold> Substrate; <bold>b, c.</bold> Appearance of stromata on the host; <bold>d.</bold> Cross section of the stroma; <bold>e.</bold> Peridium; <bold>f.</bold> Paraphyses; <bold>g–j.</bold> Asci; <bold>k.</bold> Ascus apical apparatus (stained in Melzer’s reagent); <bold>l–q.</bold> Ascospores; <bold>r.</bold> Ascospores with sheath; <bold>s, t.</bold> Colony on the <abbrev xmlns:xlink="http://www.w3.org/1999/xlink" xlink:title="potato dextrose agar" id="ABBRID0E2LKM" xlink:type="simple">PDA</abbrev> (s upper, t lower). Scale bars: 5 mm (<bold>b</bold>); 1 mm (<bold>c</bold>); 500 μm (<bold>d</bold>); 20 μm (<bold>f–j</bold>); 10 μm (<bold>e, k–r</bold>).</p></caption><graphic xmlns:xlink="http://www.w3.org/1999/xlink" xlink:href="mycokeys-120-035-g002.jpg" position="float" orientation="portrait" xlink:type="simple" id="oo_1384079.jpg"><uri content-type="original_file" xlink:type="simple">https://binary.pensoft.net/fig/1384079</uri></graphic></fig></tp:treatment-sec><tp:treatment-sec sec-type="description" id="SECID0EOMKM"><title>Culture characteristics.</title><p>Ascospores germinated on the <abbrev xmlns:xlink="http://www.w3.org/1999/xlink" xlink:title="potato dextrose agar" id="ABBRID0EUMKM" xlink:type="simple">PDA</abbrev> within 24 hours at 25 °C. Germ tubes are produced from one side of the ascospore. Colonies on <abbrev xmlns:xlink="http://www.w3.org/1999/xlink" xlink:title="potato dextrose agar" id="ABBRID0EYMKM" xlink:type="simple">PDA</abbrev> reaching 2–2.5 cm diam. after 5 days at 25 °C, circular in shape, white at first, cottony, slightly thinning towards the edge, white color in the front view, and light brown in the reverse view.</p></tp:treatment-sec><tp:treatment-sec sec-type="material" id="SECID0E3MKM"><title>Material examined.</title><p>Thailand • Chiang Rai, Mae Chan, Mae Chan District, on dead culms of <italic><tp:taxon-name><tp:taxon-name-part taxon-name-part-type="genus" reg="Bambusa">Bambusa</tp:taxon-name-part><tp:taxon-name-part taxon-name-part-type="species" reg="vulgaris">vulgaris</tp:taxon-name-part></tp:taxon-name></italic> (<tp:taxon-name><tp:taxon-name-part taxon-name-part-type="family">Poaceae</tp:taxon-name-part></tp:taxon-name>), 18 March 2024, Hsan Win (<abbrev xmlns:xlink="http://www.w3.org/1999/xlink" xlink:title="Mae Fah Luang University Herbarium" id="ABBRID0ESNKM" xlink:type="simple">MFLU</abbrev> 24-0522), living culture <named-content xmlns:xlink="http://www.w3.org/1999/xlink" content-type="dwc:institutional_code" xlink:title="Mae Fah Luang University Culture Collection" xlink:href="http://grbio.org/institution/mae-fah-luang-university-culture-collection" xlink:type="simple">MFLUCC</named-content> 25-0022.</p></tp:treatment-sec><tp:treatment-sec sec-type="distribution" id="SECID0E1NKM"><title>Known distribution and hosts.</title><p>China, India, Thailand (<italic><tp:taxon-name><tp:taxon-name-part taxon-name-part-type="genus" reg="Bambusa">Bambusa</tp:taxon-name-part></tp:taxon-name></italic> sp.); Ghana (<italic><tp:taxon-name><tp:taxon-name-part taxon-name-part-type="genus" reg="Oxytenanthera">Oxytenanthera</tp:taxon-name-part><tp:taxon-name-part taxon-name-part-type="species" reg="abyssinica">abyssinica</tp:taxon-name-part></tp:taxon-name></italic>); Philippines (<italic><tp:taxon-name><tp:taxon-name-part taxon-name-part-type="genus" reg="Bambusa">Bambusa</tp:taxon-name-part></tp:taxon-name></italic> sp., <italic><tp:taxon-name><tp:taxon-name-part taxon-name-part-type="genus" reg="Schizostachyum">Schizostachyum</tp:taxon-name-part></tp:taxon-name></italic> sp.) (<xref ref-type="bibr" rid="B100">Læssøe and Spooner 1993</xref>; <xref ref-type="bibr" rid="B111">Li et al. 2024</xref>); Thailand (<italic><tp:taxon-name><tp:taxon-name-part taxon-name-part-type="genus" reg="Bambusa">Bambusa</tp:taxon-name-part><tp:taxon-name-part taxon-name-part-type="species" reg="vulgaris">vulgaris</tp:taxon-name-part></tp:taxon-name></italic>) (this study).</p></tp:treatment-sec><tp:treatment-sec sec-type="notes" id="SECID0ETPKM"><title>Notes.</title><p>Morphologically, our collection (<named-content xmlns:xlink="http://www.w3.org/1999/xlink" content-type="dwc:institutional_code" xlink:title="Mae Fah Luang University Culture Collection" xlink:href="http://grbio.org/institution/mae-fah-luang-university-culture-collection" xlink:type="simple">MFLUCC</named-content> 25-0022) exhibits characteristics similar to the holotype of <italic><tp:taxon-name><tp:taxon-name-part taxon-name-part-type="genus" reg="Astrocystis">A.</tp:taxon-name-part><tp:taxon-name-part taxon-name-part-type="species" reg="bambusae">bambusae</tp:taxon-name-part></tp:taxon-name></italic> (basionym: <italic><tp:taxon-name><tp:taxon-name-part taxon-name-part-type="genus" reg="Rosellinia">Rosellinia</tp:taxon-name-part><tp:taxon-name-part taxon-name-part-type="species" reg="bambusae">bambusae</tp:taxon-name-part></tp:taxon-name></italic>) (Merrill 5030) and other isolates of <italic><tp:taxon-name><tp:taxon-name-part taxon-name-part-type="genus" reg="Astrocystis">A.</tp:taxon-name-part><tp:taxon-name-part taxon-name-part-type="species" reg="bambusae">bambusae</tp:taxon-name-part></tp:taxon-name></italic> (GMB0700). These similarities include scattered, solitary, superficial, black stromata containing one ascomata, with a circle of black tissue at the bottom and unitunicate, cylindrical, short pedicellate asci, with an apical apparatus that stains blue in Melzer’s reagent (<xref ref-type="bibr" rid="B111">Li et al. 2024</xref>). The ascospores have a straight germ slit nearly full-length and are surrounded by a sheath (<xref ref-type="bibr" rid="B81">Ju and Rogers 1990</xref>; <xref ref-type="bibr" rid="B111">Li et al. 2024</xref>). However, the asci and ascospores in our collection (<named-content xmlns:xlink="http://www.w3.org/1999/xlink" content-type="dwc:institutional_code" xlink:title="Mae Fah Luang University Culture Collection" xlink:href="http://grbio.org/institution/mae-fah-luang-university-culture-collection" xlink:type="simple">MFLUCC</named-content> 25-0022, 55–90 μm and 10–13.5 μm, respectively) are smaller than the holotype (100–130 μm and 10.5–15(–16) μm) (<xref ref-type="bibr" rid="B81">Ju and Rogers 1990</xref>). Based on multi-gene phylogenetic analyses (<abbrev xmlns:xlink="http://www.w3.org/1999/xlink" xlink:title="internal transcribed spacer region" id="ABBRID0ESRKM" xlink:type="simple">ITS</abbrev>, <italic><abbrev xmlns:xlink="http://www.w3.org/1999/xlink" xlink:title="β-tubulin" id="ABBRID0EXRKM" xlink:type="simple">β-tub</abbrev></italic>, and <italic><abbrev xmlns:xlink="http://www.w3.org/1999/xlink" xlink:title="RNA polymerase II second largest subunit" id="ABBRID0E3RKM" xlink:type="simple">rpb2</abbrev></italic>), our strain (<named-content xmlns:xlink="http://www.w3.org/1999/xlink" content-type="dwc:institutional_code" xlink:title="Mae Fah Luang University Culture Collection" xlink:href="http://grbio.org/institution/mae-fah-luang-university-culture-collection" xlink:type="simple">MFLUCC</named-content> 25-0022) clustered with other authentic strains (HAST 89021904 and GMB0700) in a well-supported clade (89% ML, 0.95 BYPP) (Fig. <xref ref-type="fig" rid="F1">1</xref>). <italic><tp:taxon-name><tp:taxon-name-part taxon-name-part-type="genus" reg="Astrocystis">Astrocystis</tp:taxon-name-part><tp:taxon-name-part taxon-name-part-type="species" reg="bambusae">bambusae</tp:taxon-name-part></tp:taxon-name></italic> has previously been recorded on <italic><tp:taxon-name><tp:taxon-name-part taxon-name-part-type="genus" reg="Bambusa">Bambusa</tp:taxon-name-part></tp:taxon-name></italic> sp. in China, India, the Philippines, and Thailand (<xref ref-type="bibr" rid="B81">Ju and Rogers 1990</xref>; <xref ref-type="bibr" rid="B100">Læssøe and Spooner 1993</xref>; <xref ref-type="bibr" rid="B111">Li et al. 2024</xref>). In our study, we reported a new host record for <italic><tp:taxon-name><tp:taxon-name-part taxon-name-part-type="genus" reg="Astrocystis">A.</tp:taxon-name-part><tp:taxon-name-part taxon-name-part-type="species" reg="bambusae">bambusae</tp:taxon-name-part></tp:taxon-name></italic> on <italic><tp:taxon-name><tp:taxon-name-part taxon-name-part-type="genus" reg="Bambusa">Bambusa</tp:taxon-name-part><tp:taxon-name-part taxon-name-part-type="species" reg="vulgaris">vulgaris</tp:taxon-name-part></tp:taxon-name></italic>.</p></tp:treatment-sec><tp:treatment-sec><!--Section generated to contain objects referenced in tp:taxon-treatment.--><fig id="F1" position="float" orientation="portrait"><object-id xmlns:xlink="http://www.w3.org/1999/xlink" content-type="doi" xlink:type="simple">10.3897/mycokeys.120.155915.figure1</object-id><object-id xmlns:xlink="http://www.w3.org/1999/xlink" content-type="arpha" xlink:type="simple">4215A7C5-F9ED-5852-8349-0F417AF41331</object-id><label>Figure 1.</label><caption><p>Phylogram generated from ML analysis based on the combined dataset of <abbrev xmlns:xlink="http://www.w3.org/1999/xlink" xlink:title="internal transcribed spacer region" id="ABBRID0ECFKM" xlink:type="simple">ITS</abbrev>, <italic><abbrev xmlns:xlink="http://www.w3.org/1999/xlink" xlink:title="β-tubulin" id="ABBRID0EHFKM" xlink:type="simple">β-tub</abbrev></italic>, and <italic><abbrev xmlns:xlink="http://www.w3.org/1999/xlink" xlink:title="RNA polymerase II second largest subunit" id="ABBRID0EMFKM" xlink:type="simple">rpb2</abbrev></italic>. The tree is rooted to <italic><tp:taxon-name><tp:taxon-name-part taxon-name-part-type="genus" reg="Xylotumulus">Xylotumulus</tp:taxon-name-part><tp:taxon-name-part taxon-name-part-type="species" reg="gibbisporus">gibbisporus</tp:taxon-name-part></tp:taxon-name></italic> (ATCC MYA-4109), <italic><tp:taxon-name><tp:taxon-name-part taxon-name-part-type="genus" reg="Xylaria">Xylaria</tp:taxon-name-part><tp:taxon-name-part taxon-name-part-type="species" reg="glebulosa">glebulosa</tp:taxon-name-part></tp:taxon-name></italic> (GMB1053), and <italic><tp:taxon-name><tp:taxon-name-part taxon-name-part-type="genus" reg="Xylaria">X.</tp:taxon-name-part><tp:taxon-name-part taxon-name-part-type="species" reg="schweinitzii">schweinitzii</tp:taxon-name-part></tp:taxon-name></italic> (HAST 92092023). Bootstrap support values for ML ≥ 70% and Bayesian posterior probabilities (PP) ≥ 0.90 are noted at the node. Strain numbers are noted after the species names. Strains isolated in this study are represented in blue, and type strains are in bold.</p></caption><graphic xmlns:xlink="http://www.w3.org/1999/xlink" xlink:href="mycokeys-120-035-g001.jpg" position="float" orientation="portrait" xlink:type="simple" id="oo_1384078.jpg"><uri content-type="original_file" xlink:type="simple">https://binary.pensoft.net/fig/1384078</uri></graphic></fig></tp:treatment-sec><ref-list><ref id="B100"><mixed-citation xmlns:xlink="http://www.w3.org/1999/xlink" xlink:type="simple"><person-group><name name-style="western"><surname>Læssøe</surname><given-names>T</given-names></name><name name-style="western"><surname>Spooner</surname><given-names>BM</given-names></name></person-group> (<year>1993</year>) <article-title><italic><tp:taxon-name><tp:taxon-name-part taxon-name-part-type="genus">Rosellinia</tp:taxon-name-part></tp:taxon-name></italic> &amp; <italic><tp:taxon-name><tp:taxon-name-part taxon-name-part-type="genus">Astrocystis</tp:taxon-name-part></tp:taxon-name></italic> (<tp:taxon-name><tp:taxon-name-part taxon-name-part-type="family">Xylariaceae</tp:taxon-name-part></tp:taxon-name>): New species and generic concepts.</article-title><source>Kew Bulletin</source><volume>49</volume>(<issue>1</issue>): <fpage>1</fpage>–<lpage>70</lpage>. <ext-link xlink:href="10.2307/4110199" ext-link-type="doi" xlink:type="simple">https://doi.org/10.2307/4110199</ext-link></mixed-citation></ref><ref id="B111"><mixed-citation xmlns:xlink="http://www.w3.org/1999/xlink" xlink:type="simple"><person-group><name name-style="western"><surname>Li</surname><given-names>QR</given-names></name><name name-style="western"><surname>Habib</surname><given-names>K</given-names></name><name name-style="western"><surname>Long</surname><given-names>SH</given-names></name><name name-style="western"><surname>Wu</surname><given-names>YP</given-names></name><name name-style="western"><surname>Zhang</surname><given-names>X</given-names></name><name name-style="western"><surname>Hu</surname><given-names>HM</given-names></name><name name-style="western"><surname>Wu</surname><given-names>QZ</given-names></name><name name-style="western"><surname>Liu</surname><given-names>LL</given-names></name><name name-style="western"><surname>Zhou</surname><given-names>SX</given-names></name><name name-style="western"><surname>Shen</surname><given-names>XC</given-names></name><name name-style="western"><surname>Kang</surname><given-names>JC</given-names></name></person-group> (<year>2024</year>) Unveiling fungal diversity in China: New species and records within the <tp:taxon-name><tp:taxon-name-part taxon-name-part-type="family">Xylariaceae</tp:taxon-name-part></tp:taxon-name>. Mycosphere 15(1): 275–364. <ext-link xlink:href="10.5943/mycosphere/15/1/2" ext-link-type="doi" xlink:type="simple">https://doi.org/10.5943/mycosphere/15/1/2</ext-link></mixed-citation></ref><ref id="B81"><mixed-citation xmlns:xlink="http://www.w3.org/1999/xlink" xlink:type="simple"><person-group><name name-style="western"><surname>Ju</surname><given-names>YM</given-names></name><name name-style="western"><surname>Rogers</surname><given-names>JD</given-names></name></person-group> (<year>1990</year>) <article-title><tp:taxon-name><tp:taxon-name-part taxon-name-part-type="genus">Astrocystis</tp:taxon-name-part></tp:taxon-name> reconsidered.</article-title><source>Mycologia</source><volume>82</volume>: <fpage>342</fpage>–<lpage>349</lpage>. <ext-link xlink:href="10.1080/00275514.1990.12025889" ext-link-type="doi" xlink:type="simple">https://doi.org/10.1080/00275514.1990.12025889</ext-link></mixed-citation></ref></ref-list></tp:taxon-treatment>
