# Supplementary material for: ﻿Taxonomy, phylogeny, and bioactive potential of Xylariales (Sordariomycetes, Ascomycota) from Thailand: novel species discovery, new host and geographical records, and antibacterial properties
Source: MycoKeys. 2025 Jul 29;120:35–117. doi: 10.3897/mycokeys.120.155915 (PMC12326179; doi:10.3897/mycokeys.120.155915)
Supplement: XML Treatment for Annulohypoxylon bahnphadengense [file mycokeys.120.155915-treatment4.xml]

<!DOCTYPE tp:taxon-treatment
  PUBLIC "-//TaxonX//DTD Taxonomic Treatment Publishing DTD v0 20100105//EN" "tax-treatment-NSO.dtd">
<tp:taxon-treatment xmlns:tp="http://www.plazi.org/taxpub"><tp:treatment-meta><kwd-group><label>Taxon classification</label><kwd>
              <named-content content-type="kingdom">Fungi</named-content>
            </kwd><kwd>
              <named-content content-type="phylum">Ascomycota</named-content>
            </kwd><kwd>
              <named-content content-type="order">Xylariales</named-content>
            </kwd></kwd-group><mixed-citation publication-type="journal"><person-group><name><surname>Rathnayaka</surname><given-names>Achala R.</given-names></name><name><surname>Chethana</surname><given-names>K. W. Thilini</given-names></name><name><surname>Manowong</surname><given-names>Areerat</given-names></name><name><surname>Bhagya</surname><given-names>Amuhenage T.</given-names></name><name><surname>Win</surname><given-names>Hsan</given-names></name><name><surname>Tun</surname><given-names>Zaw L.</given-names></name><name><surname>Mapook</surname><given-names>Ausana</given-names></name><name><surname>Hyde</surname><given-names>Kevin D.</given-names></name></person-group><article-title>﻿Taxonomy, phylogeny, and bioactive potential of <tp:taxon-name><tp:taxon-name-part taxon-name-part-type="order">Xylariales</tp:taxon-name-part></tp:taxon-name> (<tp:taxon-name><tp:taxon-name-part taxon-name-part-type="class">Sordariomycetes</tp:taxon-name-part></tp:taxon-name>, <tp:taxon-name><tp:taxon-name-part taxon-name-part-type="phylum">Ascomycota</tp:taxon-name-part></tp:taxon-name>) from Thailand: novel species discovery, new host and geographical records, and antibacterial properties</article-title><source>MycoKeys</source><day>29</day><month>07</month><year>2025</year><volume>120</volume><fpage>35</fpage><lpage>117</lpage><pub-id pub-id-type="doi">10.3897/mycokeys.120.155915</pub-id></mixed-citation></tp:treatment-meta><tp:nomenclature><label>﻿</label><tp:taxon-name>
            <object-id xmlns:xlink="http://www.w3.org/1999/xlink" content-type="arpha" xlink:type="simple">F08BA9AC-8591-5E4C-AF60-0F9CCAF2F19E</object-id>
            <tp:taxon-name-part taxon-name-part-type="genus" reg="Annulohypoxylon">Annulohypoxylon</tp:taxon-name-part>
            <tp:taxon-name-part taxon-name-part-type="species" reg="bahnphadengense">bahnphadengense</tp:taxon-name-part>
            <object-id xmlns:xlink="http://www.w3.org/1999/xlink" xlink:type="simple">Index Fungorum: IF512545</object-id>
            <object-id xmlns:xlink="http://www.w3.org/1999/xlink" xlink:type="simple">Facesoffungi Number: FoF17293</object-id>
          </tp:taxon-name><tp:taxon-authority>J. Fourn. &amp; M. Stadler, Fungal Diversity 40: 30 (2010)</tp:taxon-authority><xref ref-type="fig" rid="F4">Fig. 4</xref></tp:nomenclature><tp:treatment-sec sec-type="description" id="SECID0EK5KM"><title>Description.</title><p><bold><italic>Saprobic</italic></bold> on the dead wood of <italic><tp:taxon-name><tp:taxon-name-part taxon-name-part-type="genus" reg="Berrya">Berrya</tp:taxon-name-part><tp:taxon-name-part taxon-name-part-type="species" reg="cordifolia">cordifolia</tp:taxon-name-part></tp:taxon-name></italic>. <bold><italic>Sexual morph</italic>: <italic>Ascostromata</italic></bold> 3–14 × 2–10 × 0.5–0.2 mm (x̄ = 7 × 6 × 0.3 mm, n = 8), effused-applanate, superficial, pulvinate to hemispherical, clustered, hard-textured, shiny, surface black, carbonaceous. <bold><italic>Ascomata</italic></bold> 0.5–3.5 mm high × 0.3–0.5 mm diam. (x̄ = 2 × 0.4 mm, n = 15), immersed in the stroma, subglobose to globose, black, ostiolate, papillate, encircled with a flattened truncatum-type disc 0.2–0.25 mm diam. (x̄ = 0.22 mm, n = 10). <bold><italic>Peridium</italic></bold> 40–60 μm wide, composed of several layers of hyaline to dark brown cells of <italic>textura angularis</italic>. <bold><italic>Hamathecium</italic></bold> 4–6 μm wide, comprising long, hyaline, unbranched, septate paraphyses. <bold><italic>Asci</italic></bold> 54–130 × 3–5 μm (x̄ = 94 × 4.5 μm, n = 20), 8-spored, unitunicate, cylindrical, short pedicellate, with an apical ring bluing in Melzer’s reagent. <bold><italic>Ascospores</italic></bold> 6–8 × 3–4 μm (x̄ = 7.5 × 3.5 μm, n = 40), uniseriate, one-celled, inequilaterally ellipsoidal, with narrowly rounded ends, hyaline when immature, becoming light brown to dark brown at maturity, guttulate. <bold><italic>Asexual morph</italic></bold>: Undetermined.</p><fig id="F4" position="float" orientation="portrait"><object-id xmlns:xlink="http://www.w3.org/1999/xlink" content-type="doi" xlink:type="simple">10.3897/mycokeys.120.155915.figure4</object-id><object-id xmlns:xlink="http://www.w3.org/1999/xlink" content-type="arpha" xlink:type="simple">6924721E-1C2B-5262-A463-3F3DE60DA477</object-id><label>Figure 4.</label><caption><p><italic><tp:taxon-name><tp:taxon-name-part taxon-name-part-type="genus" reg="Annulohypoxylon">Annulohypoxylon</tp:taxon-name-part><tp:taxon-name-part taxon-name-part-type="species" reg="bahnphadengense">bahnphadengense</tp:taxon-name-part></tp:taxon-name></italic> on dead wood of <italic><tp:taxon-name><tp:taxon-name-part taxon-name-part-type="genus" reg="Berrya">Berrya</tp:taxon-name-part><tp:taxon-name-part taxon-name-part-type="species" reg="cordifolia">cordifolia</tp:taxon-name-part></tp:taxon-name></italic> (<abbrev xmlns:xlink="http://www.w3.org/1999/xlink" xlink:title="Mae Fah Luang University Herbarium" id="ABBRID0EABLM" xlink:type="simple">MFLU</abbrev> 24-0526, a new host record). <bold>a.</bold> Substrate; <bold>b, c.</bold> Appearance of ascostromata on host; <bold>d, e.</bold> Horizontal section through ascomata (arrow shows the ostiolar disc); <bold>f.</bold> Peridium; <bold>g.</bold> Paraphyses; <bold>h–m.</bold> Asci; <bold>n.</bold> Apical apparatus stained blue with Melzer’s reagent; <bold>o–q.</bold> Ascospores; <bold>r.</bold> Germinated ascospores; <bold>s, t.</bold> Colony on the <abbrev xmlns:xlink="http://www.w3.org/1999/xlink" xlink:title="potato dextrose agar" id="ABBRID0EYBLM" xlink:type="simple">PDA</abbrev> (<bold>s</bold> upper, <bold>t</bold> lower). Scale bars: 2 mm (<bold>b</bold>); 1 mm (<bold>c</bold>); 500 μm (<bold>d</bold>); 200 μm (<bold>e</bold>); 20 μm (<bold>f, g, i–m</bold>); 10 μm (<bold>h, r</bold>); 5 μm (<bold>n–q</bold>).</p></caption><graphic xmlns:xlink="http://www.w3.org/1999/xlink" xlink:href="mycokeys-120-035-g004.jpg" position="float" orientation="portrait" xlink:type="simple" id="oo_1384081.jpg"><uri content-type="original_file" xlink:type="simple">https://binary.pensoft.net/fig/1384081</uri></graphic></fig></tp:treatment-sec><tp:treatment-sec sec-type="description" id="SECID0ETCLM"><title>Culture characters.</title><p>Ascospores germinated on the <abbrev xmlns:xlink="http://www.w3.org/1999/xlink" xlink:title="potato dextrose agar" id="ABBRID0EZCLM" xlink:type="simple">PDA</abbrev> within 24 hours at 25 °C. Germ tubes are produced from both sides of the ascospore. Colonies on the <abbrev xmlns:xlink="http://www.w3.org/1999/xlink" xlink:title="potato dextrose agar" id="ABBRID0E4CLM" xlink:type="simple">PDA</abbrev> reaching 2.0–2.5 cm diam. after six days at 25 °C, circular in shape, white at first, cottony, white color in the front view, brown in the middle, and pale brown at the margin in the reverse view.</p></tp:treatment-sec><tp:treatment-sec sec-type="material" id="SECID0EBDLM"><title>Material examined.</title><p>Thailand • Chiang Rai, Phan District, Sai Khao, forest area near Wat Udom Waree, on decaying wood of <italic><tp:taxon-name><tp:taxon-name-part taxon-name-part-type="genus" reg="Berrya">Berrya</tp:taxon-name-part><tp:taxon-name-part taxon-name-part-type="species" reg="cordifolia">cordifolia</tp:taxon-name-part></tp:taxon-name></italic> (<tp:taxon-name><tp:taxon-name-part taxon-name-part-type="family">Malvaceae</tp:taxon-name-part></tp:taxon-name>), 05 July 2024, Achala Rathnayaka, AA28 (<abbrev xmlns:xlink="http://www.w3.org/1999/xlink" xlink:title="Mae Fah Luang University Herbarium" id="ABBRID0EXDLM" xlink:type="simple">MFLU</abbrev> 24-0526); living culture <named-content xmlns:xlink="http://www.w3.org/1999/xlink" content-type="dwc:institutional_code" xlink:title="Mae Fah Luang University Culture Collection" xlink:href="http://grbio.org/institution/mae-fah-luang-university-culture-collection" xlink:type="simple">MFLUCC</named-content> 24-0608.</p></tp:treatment-sec><tp:treatment-sec sec-type="distribution" id="SECID0E6DLM"><title>Known distribution and hosts.</title><p>China (decaying wood) (<xref ref-type="bibr" rid="B87">Ke et al. 2024</xref>); Thailand (dead bark or wood, <italic><tp:taxon-name><tp:taxon-name-part taxon-name-part-type="genus" reg="Berrya">Berrya</tp:taxon-name-part><tp:taxon-name-part taxon-name-part-type="species" reg="cordifolia">cordifolia</tp:taxon-name-part></tp:taxon-name></italic>) (<xref ref-type="bibr" rid="B49">Fournier et al. 2010b</xref>; this study).</p></tp:treatment-sec><tp:treatment-sec sec-type="notes" id="SECID0EYELM"><title>Notes.</title><p>Morphologically, our collection (<named-content xmlns:xlink="http://www.w3.org/1999/xlink" content-type="dwc:institutional_code" xlink:title="Mae Fah Luang University Culture Collection" xlink:href="http://grbio.org/institution/mae-fah-luang-university-culture-collection" xlink:type="simple">MFLUCC</named-content> 24-0608) shows similar characteristics to the holotype of <italic><tp:taxon-name><tp:taxon-name-part taxon-name-part-type="genus" reg="Annulohypoxylon">A.</tp:taxon-name-part><tp:taxon-name-part taxon-name-part-type="species" reg="bahnphadengense">bahnphadengense</tp:taxon-name-part></tp:taxon-name></italic> (MFU08-1552), including shiny, black, carbonaceous ascostromata; 8-spored, cylindrical, short-pedicellate asci with an apical ring bluing in Melzer’s reagent; and uniseriate, one-celled, inequilaterally ellipsoidal, ascospores with narrowly rounded ends (<xref ref-type="bibr" rid="B49">Fournier et al. 2010b</xref>). According to the multi-gene phylogenetic analyses (<abbrev xmlns:xlink="http://www.w3.org/1999/xlink" xlink:title="internal transcribed spacer region" id="ABBRID0ERFLM" xlink:type="simple">ITS</abbrev>, <abbrev xmlns:xlink="http://www.w3.org/1999/xlink" xlink:title="large subunit rDNA" id="ABBRID0EVFLM" xlink:type="simple">LSU</abbrev>, <italic><abbrev xmlns:xlink="http://www.w3.org/1999/xlink" xlink:title="β-tubulin" id="ABBRID0E1FLM" xlink:type="simple">β-tub</abbrev></italic>, and <italic>rpb</italic>2), our strain (<named-content xmlns:xlink="http://www.w3.org/1999/xlink" content-type="dwc:institutional_code" xlink:title="Mae Fah Luang University Culture Collection" xlink:href="http://grbio.org/institution/mae-fah-luang-university-culture-collection" xlink:type="simple">MFLUCC</named-content> 24-0608) clusters with the ex-type strain of <italic><tp:taxon-name><tp:taxon-name-part taxon-name-part-type="genus" reg="Annulohypoxylon">A.</tp:taxon-name-part><tp:taxon-name-part taxon-name-part-type="species" reg="bahnphadengense">bahnphadengense</tp:taxon-name-part></tp:taxon-name></italic> (STMA 13115) with 89% ML bootstrap and 0.84 PP support (Fig. <xref ref-type="fig" rid="F3">3</xref>). Based on the morpho-molecular evidence, we identified our collection as a new host record of <italic><tp:taxon-name><tp:taxon-name-part taxon-name-part-type="genus" reg="Annulohypoxylon">A.</tp:taxon-name-part><tp:taxon-name-part taxon-name-part-type="species" reg="bahnphadengense">bahnphadengense</tp:taxon-name-part></tp:taxon-name></italic> on <italic><tp:taxon-name><tp:taxon-name-part taxon-name-part-type="genus" reg="Berrya">Berrya</tp:taxon-name-part><tp:taxon-name-part taxon-name-part-type="species" reg="cordifolia">cordifolia</tp:taxon-name-part></tp:taxon-name></italic> in Thailand.</p></tp:treatment-sec><tp:treatment-sec><!--Section generated to contain objects referenced in tp:taxon-treatment.--><fig id="F3" position="float" orientation="portrait"><object-id xmlns:xlink="http://www.w3.org/1999/xlink" content-type="doi" xlink:type="simple">10.3897/mycokeys.120.155915.figure3</object-id><object-id xmlns:xlink="http://www.w3.org/1999/xlink" content-type="arpha" xlink:type="simple">C950DF4B-B3C9-52AB-8515-922328456B37</object-id><label>Figure 3.</label><caption><p>Phylogram generated from ML analysis based on the combined dataset of <abbrev xmlns:xlink="http://www.w3.org/1999/xlink" xlink:title="internal transcribed spacer region" id="ABBRID0EY2KM" xlink:type="simple">ITS</abbrev>, <abbrev xmlns:xlink="http://www.w3.org/1999/xlink" xlink:title="large subunit rDNA" id="ABBRID0E32KM" xlink:type="simple">LSU</abbrev>, <italic><abbrev xmlns:xlink="http://www.w3.org/1999/xlink" xlink:title="β-tubulin" id="ABBRID0EB3KM" xlink:type="simple">β-tub</abbrev></italic>, and <italic>rpb</italic>2. The tree is rooted to <italic><tp:taxon-name><tp:taxon-name-part taxon-name-part-type="genus" reg="Biscogniauxia">Biscogniauxia</tp:taxon-name-part><tp:taxon-name-part taxon-name-part-type="species" reg="petrensis">petrensis</tp:taxon-name-part></tp:taxon-name></italic> (HKAS102388). Bootstrap support values for ML ≥ 70% and Bayesian posterior probabilities (PP) ≥ 0.90 are noted at the nodes. Strain numbers are noted after the species names. Strains isolated in this study are represented in blue, and type strains are in bold.</p></caption><graphic xmlns:xlink="http://www.w3.org/1999/xlink" xlink:href="mycokeys-120-035-g003.jpg" position="float" orientation="portrait" xlink:type="simple" id="oo_1384080.jpg"><uri content-type="original_file" xlink:type="simple">https://binary.pensoft.net/fig/1384080</uri></graphic></fig></tp:treatment-sec><ref-list><ref id="B87"><mixed-citation xmlns:xlink="http://www.w3.org/1999/xlink" xlink:type="simple"><person-group><name name-style="western"><surname>Ke</surname><given-names>T</given-names></name><name name-style="western"><surname>Anhong</surname><given-names>Z</given-names></name><name name-style="western"><surname>Zikun</surname><given-names>S</given-names></name><name name-style="western"><surname>Li</surname><given-names>Y</given-names></name><name name-style="western"><surname>Haixa</surname><given-names>M</given-names></name></person-group> (<year>2024</year>) <article-title>Three new records of <italic><tp:taxon-name><tp:taxon-name-part taxon-name-part-type="genus">Annulohypoxylon</tp:taxon-name-part></tp:taxon-name></italic> from Hainan Province of China.</article-title><source>Redai Zuowu Xuebao</source><volume>45</volume>(<issue>8</issue>): <fpage>1605</fpage>–<lpage>1612</lpage>. <ext-link xlink:href="10.3969/j.issn.1000-2561.2024.08.009" ext-link-type="doi" xlink:type="simple">https://doi.org/10.3969/j.issn.1000-2561.2024.08.009</ext-link></mixed-citation></ref><ref id="B49"><mixed-citation xmlns:xlink="http://www.w3.org/1999/xlink" xlink:type="simple"><person-group><name name-style="western"><surname>Fournier</surname><given-names>J</given-names></name><name name-style="western"><surname>Stadler</surname><given-names>M</given-names></name><name name-style="western"><surname>Hyde</surname><given-names>KD</given-names></name><name name-style="western"><surname>Duong</surname><given-names>ML</given-names></name></person-group> (<year>2010b</year>) <article-title>The new genus <italic><tp:taxon-name><tp:taxon-name-part taxon-name-part-type="genus">Rostrohypoxylon</tp:taxon-name-part></tp:taxon-name></italic> and two new <italic><tp:taxon-name><tp:taxon-name-part taxon-name-part-type="genus">Annulohypoxylon</tp:taxon-name-part></tp:taxon-name></italic> species from Northern Thailand.</article-title><source>Fungal Diversity</source><volume>40</volume>: <fpage>23</fpage>–<lpage>36</lpage>. <ext-link xlink:href="10.1007/s13225-010-0026-4" ext-link-type="doi" xlink:type="simple">https://doi.org/10.1007/s13225-010-0026-4</ext-link></mixed-citation></ref></ref-list></tp:taxon-treatment>
