# Supplementary material for: ﻿Taxonomy, phylogeny, and bioactive potential of Xylariales (Sordariomycetes, Ascomycota) from Thailand: novel species discovery, new host and geographical records, and antibacterial properties
Source: MycoKeys. 2025 Jul 29;120:35–117. doi: 10.3897/mycokeys.120.155915 (PMC12326179; doi:10.3897/mycokeys.120.155915)
Supplement: XML Treatment for Annulohypoxylon crowfoothodgkiniae [file mycokeys.120.155915-treatment6.xml]

<!DOCTYPE tp:taxon-treatment
  PUBLIC "-//TaxonX//DTD Taxonomic Treatment Publishing DTD v0 20100105//EN" "tax-treatment-NSO.dtd">
<tp:taxon-treatment xmlns:tp="http://www.plazi.org/taxpub"><tp:treatment-meta><kwd-group><label>Taxon classification</label><kwd>
              <named-content content-type="kingdom">Fungi</named-content>
            </kwd><kwd>
              <named-content content-type="phylum">Ascomycota</named-content>
            </kwd><kwd>
              <named-content content-type="order">Xylariales</named-content>
            </kwd></kwd-group><mixed-citation publication-type="journal"><person-group><name><surname>Rathnayaka</surname><given-names>Achala R.</given-names></name><name><surname>Chethana</surname><given-names>K. W. Thilini</given-names></name><name><surname>Manowong</surname><given-names>Areerat</given-names></name><name><surname>Bhagya</surname><given-names>Amuhenage T.</given-names></name><name><surname>Win</surname><given-names>Hsan</given-names></name><name><surname>Tun</surname><given-names>Zaw L.</given-names></name><name><surname>Mapook</surname><given-names>Ausana</given-names></name><name><surname>Hyde</surname><given-names>Kevin D.</given-names></name></person-group><article-title>﻿Taxonomy, phylogeny, and bioactive potential of <tp:taxon-name><tp:taxon-name-part taxon-name-part-type="order">Xylariales</tp:taxon-name-part></tp:taxon-name> (<tp:taxon-name><tp:taxon-name-part taxon-name-part-type="class">Sordariomycetes</tp:taxon-name-part></tp:taxon-name>, <tp:taxon-name><tp:taxon-name-part taxon-name-part-type="phylum">Ascomycota</tp:taxon-name-part></tp:taxon-name>) from Thailand: novel species discovery, new host and geographical records, and antibacterial properties</article-title><source>MycoKeys</source><day>29</day><month>07</month><year>2025</year><volume>120</volume><fpage>35</fpage><lpage>117</lpage><pub-id pub-id-type="doi">10.3897/mycokeys.120.155915</pub-id></mixed-citation></tp:treatment-meta><tp:nomenclature><label>﻿</label><tp:taxon-name>
            <object-id xmlns:xlink="http://www.w3.org/1999/xlink" content-type="arpha" xlink:type="simple">3BF3D690-588C-50BE-8D58-39E4C3204566</object-id>
            <tp:taxon-name-part taxon-name-part-type="genus" reg="Annulohypoxylon">Annulohypoxylon</tp:taxon-name-part>
            <tp:taxon-name-part taxon-name-part-type="species" reg="crowfoothodgkiniae">crowfoothodgkiniae</tp:taxon-name-part>
            <object-id xmlns:xlink="http://www.w3.org/1999/xlink" xlink:type="simple">Index Fungorum: IF900010</object-id>
            <object-id xmlns:xlink="http://www.w3.org/1999/xlink" xlink:type="simple">Facesoffungi Number: FoF17294</object-id>
          </tp:taxon-name><tp:taxon-authority>Y.P. Tan, Bishop-Hurley, Bransgr. &amp; R.G. Shivas, Index of Australian Fungi 1: 1 (2022)</tp:taxon-authority><xref ref-type="fig" rid="F6">Fig. 6</xref></tp:nomenclature><tp:treatment-sec sec-type="description" id="SECID0EGZLM"><title>Description.</title><p><bold><italic>Saprobic</italic></bold> on dead wood of <italic><tp:taxon-name><tp:taxon-name-part taxon-name-part-type="genus" reg="Swietenia">Swietenia</tp:taxon-name-part><tp:taxon-name-part taxon-name-part-type="species" reg="macrophylla">macrophylla</tp:taxon-name-part></tp:taxon-name></italic>. <bold><italic>Sexual morph</italic>: <italic>Ascostromata</italic></bold> 0.5–0.7 × 0.3–0.6 mm (x̄ = 0.6 × 0.5 mm, n = 10), semi-immersed to superficial, with the base immersed, pulvinate to hemispherical, clustered, shiny, surface black, carbonaceous. <bold><italic>Ascomata</italic></bold> immersed in the stroma, subglobose to hemispherical, black, ostiolate, papillate. <bold><italic>Hamathecium</italic></bold> 3–7 μm wide, comprising long, hyaline, unbranched, aseptate paraphyses. <bold><italic>Asci</italic></bold> 55–65 × 4–6 μm (x̄ = 60 × 4.5 μm, n = 20), 8-spored, unitunicate, cylindrical, short pedicellate, with an apical ring not bluing in the Melzer’s reagent. <bold><italic>Ascospores</italic></bold> 5–6 × 2–3 μm (x̄ = 5.4 × 2.8 μm, n = 30), uniseriate, one-celled, ellipsoidal inequilaterally, with narrowly rounded ends, hyaline when immature, becoming brown at maturity. <bold><italic>Asexual morph</italic></bold>: Undetermined.</p><fig id="F6" position="float" orientation="portrait"><object-id xmlns:xlink="http://www.w3.org/1999/xlink" content-type="doi" xlink:type="simple">10.3897/mycokeys.120.155915.figure6</object-id><object-id xmlns:xlink="http://www.w3.org/1999/xlink" content-type="arpha" xlink:type="simple">D90B9ADF-D91B-52F5-B74A-1EFCA79932FD</object-id><label>Figure 6.</label><caption><p><italic><tp:taxon-name><tp:taxon-name-part taxon-name-part-type="genus" reg="Annulohypoxylon">Annulohypoxylon</tp:taxon-name-part><tp:taxon-name-part taxon-name-part-type="species" reg="crowfoothodgkiniae">crowfoothodgkiniae</tp:taxon-name-part></tp:taxon-name></italic> on decaying wood of <italic><tp:taxon-name><tp:taxon-name-part taxon-name-part-type="genus" reg="Swietenia">Swietenia</tp:taxon-name-part><tp:taxon-name-part taxon-name-part-type="species" reg="macrophylla">macrophylla</tp:taxon-name-part></tp:taxon-name></italic> (<abbrev xmlns:xlink="http://www.w3.org/1999/xlink" xlink:title="Mae Fah Luang University Herbarium" id="ABBRID0EO2LM" xlink:type="simple">MFLU</abbrev> 24-0522, a new host and geographical record). <bold>a.</bold> Substrate; <bold>b, c.</bold> Stromata on the host; <bold>d.</bold> Cross section of the stroma; <bold>e.</bold> Paraphyses; <bold>f–j.</bold> Asci; <bold>k.</bold> Ascus apical apparatus (not stained in Melzer’s reagent); <bold>l–q.</bold> Ascospores; <bold>r, s.</bold> Colony on <abbrev xmlns:xlink="http://www.w3.org/1999/xlink" xlink:title="potato dextrose agar" id="ABBRID0EC3LM" xlink:type="simple">PDA</abbrev> (<bold>r</bold> upper, <bold>s</bold> lower). Scale bars: 5 mm (<bold>b</bold>); 1 mm (<bold>c</bold>); 200 μm (<bold>d</bold>); 20 μm (<bold>e–k</bold>); 5 μm (<bold>l–q</bold>).</p></caption><graphic xmlns:xlink="http://www.w3.org/1999/xlink" xlink:href="mycokeys-120-035-g006.jpg" position="float" orientation="portrait" xlink:type="simple" id="oo_1384083.jpg"><uri content-type="original_file" xlink:type="simple">https://binary.pensoft.net/fig/1384083</uri></graphic></fig></tp:treatment-sec><tp:treatment-sec sec-type="description" id="SECID0EZ3LM"><title>Culture characters.</title><p>Ascospores germinated on the <abbrev xmlns:xlink="http://www.w3.org/1999/xlink" xlink:title="potato dextrose agar" id="ABBRID0E63LM" xlink:type="simple">PDA</abbrev> within 24 hours at 25 °C. Germ tubes are produced from one side of the ascospore. Colonies on the <abbrev xmlns:xlink="http://www.w3.org/1999/xlink" xlink:title="potato dextrose agar" id="ABBRID0ED4LM" xlink:type="simple">PDA</abbrev> reaching 2.0–2.5 cm diam. after five days at 25 °C, circular in shape, white at first, cottony, slightly thinning towards the edge, white color in the front view, and light brown in the reverse view.</p></tp:treatment-sec><tp:treatment-sec sec-type="material" id="SECID0EH4LM"><title>Material examined.</title><p>Thailand • Nang Lae Village, Chiang Rai, on decaying wood of <italic><tp:taxon-name><tp:taxon-name-part taxon-name-part-type="genus" reg="Swietenia">Swietenia</tp:taxon-name-part><tp:taxon-name-part taxon-name-part-type="species" reg="macrophylla">macrophylla</tp:taxon-name-part></tp:taxon-name></italic> (<tp:taxon-name><tp:taxon-name-part taxon-name-part-type="family">Meliaceae</tp:taxon-name-part></tp:taxon-name>), 21 May 2024, Zaw Lin Tun, AZ2 (<abbrev xmlns:xlink="http://www.w3.org/1999/xlink" xlink:title="Mae Fah Luang University Herbarium" id="ABBRID0E44LM" xlink:type="simple">MFLU</abbrev> 24-0523); living culture <named-content xmlns:xlink="http://www.w3.org/1999/xlink" content-type="dwc:institutional_code" xlink:title="Mae Fah Luang University Culture Collection" xlink:href="http://grbio.org/institution/mae-fah-luang-university-culture-collection" xlink:type="simple">MFLUCC</named-content> 25-0023.</p></tp:treatment-sec><tp:treatment-sec sec-type="distribution" id="SECID0EF5LM"><title>Known distribution and hosts.</title><p>Australia (<italic><tp:taxon-name><tp:taxon-name-part taxon-name-part-type="genus" reg="Pandanus">Pandanus</tp:taxon-name-part><tp:taxon-name-part taxon-name-part-type="species" reg="tectorius">tectorius</tp:taxon-name-part></tp:taxon-name></italic>) (<xref ref-type="bibr" rid="B196">Tan and Shivas 2022a</xref>); Thailand (<italic><tp:taxon-name><tp:taxon-name-part taxon-name-part-type="genus" reg="Swietenia">Swietenia</tp:taxon-name-part><tp:taxon-name-part taxon-name-part-type="species" reg="macrophylla">macrophylla</tp:taxon-name-part></tp:taxon-name></italic>) (this study).</p></tp:treatment-sec><tp:treatment-sec sec-type="notes" id="SECID0EF6LM"><title>Notes.</title><p>In the multi-gene phylogeny (<abbrev xmlns:xlink="http://www.w3.org/1999/xlink" xlink:title="internal transcribed spacer region" id="ABBRID0EL6LM" xlink:type="simple">ITS</abbrev>, <abbrev xmlns:xlink="http://www.w3.org/1999/xlink" xlink:title="large subunit rDNA" id="ABBRID0EP6LM" xlink:type="simple">LSU</abbrev>, <italic><abbrev xmlns:xlink="http://www.w3.org/1999/xlink" xlink:title="β-tubulin" id="ABBRID0EU6LM" xlink:type="simple">β-tub</abbrev></italic>, and <italic>rpb</italic>2), our strain (<named-content xmlns:xlink="http://www.w3.org/1999/xlink" content-type="dwc:institutional_code" xlink:title="Mae Fah Luang University Culture Collection" xlink:href="http://grbio.org/institution/mae-fah-luang-university-culture-collection" xlink:type="simple">MFLUCC</named-content> 25-0023) and the ex-type strain of <italic><tp:taxon-name><tp:taxon-name-part taxon-name-part-type="genus" reg="Annulohypoxylon">A.</tp:taxon-name-part><tp:taxon-name-part taxon-name-part-type="species" reg="crowfoothodgkiniae">crowfoothodgkiniae</tp:taxon-name-part></tp:taxon-name></italic> (BRIP 72527 h) clustered with 91% ML bootstrap and 1.00 PP support (Fig. <xref ref-type="fig" rid="F3">3</xref>). When comparing the base pair differences between our strain (<named-content xmlns:xlink="http://www.w3.org/1999/xlink" content-type="dwc:institutional_code" xlink:title="Mae Fah Luang University Culture Collection" xlink:href="http://grbio.org/institution/mae-fah-luang-university-culture-collection" xlink:type="simple">MFLUCC</named-content> 25-0023) and the ex-type strain of <italic><tp:taxon-name><tp:taxon-name-part taxon-name-part-type="genus" reg="Annulohypoxylon">A.</tp:taxon-name-part><tp:taxon-name-part taxon-name-part-type="species" reg="crowfoothodgkiniae">crowfoothodgkiniae</tp:taxon-name-part></tp:taxon-name></italic> (BRIP 72527 h), the <abbrev xmlns:xlink="http://www.w3.org/1999/xlink" xlink:title="internal transcribed spacer region" id="ABBRID0E3AMM" xlink:type="simple">ITS</abbrev> shows a 0.3% (3/894) difference, and there are no differences in <abbrev xmlns:xlink="http://www.w3.org/1999/xlink" xlink:title="large subunit rDNA" id="ABBRID0EABMM" xlink:type="simple">LSU</abbrev>. The morphology of the holotype is not recorded. Therefore, we could not compare the morphology between the holotype and our strain. In here, we provide complete morphology with an illustration for <italic><tp:taxon-name><tp:taxon-name-part taxon-name-part-type="genus" reg="Annulohypoxylon">A.</tp:taxon-name-part><tp:taxon-name-part taxon-name-part-type="species" reg="crowfoothodgkiniae">crowfoothodgkiniae</tp:taxon-name-part></tp:taxon-name></italic>. Based on molecular evidence, we introduce our collection as a new host record of <italic><tp:taxon-name><tp:taxon-name-part taxon-name-part-type="genus" reg="Annulohypoxylon">A.</tp:taxon-name-part><tp:taxon-name-part taxon-name-part-type="species" reg="crowfoothodgkiniae">crowfoothodgkiniae</tp:taxon-name-part></tp:taxon-name></italic> from <italic><tp:taxon-name><tp:taxon-name-part taxon-name-part-type="genus" reg="Swietenia">Swietenia</tp:taxon-name-part><tp:taxon-name-part taxon-name-part-type="species" reg="macrophylla">macrophylla</tp:taxon-name-part></tp:taxon-name></italic> and also as a new geographical record from Thailand.</p></tp:treatment-sec><tp:treatment-sec><!--Section generated to contain objects referenced in tp:taxon-treatment.--><fig id="F3" position="float" orientation="portrait"><object-id xmlns:xlink="http://www.w3.org/1999/xlink" content-type="doi" xlink:type="simple">10.3897/mycokeys.120.155915.figure3</object-id><object-id xmlns:xlink="http://www.w3.org/1999/xlink" content-type="arpha" xlink:type="simple">C950DF4B-B3C9-52AB-8515-922328456B37</object-id><label>Figure 3.</label><caption><p>Phylogram generated from ML analysis based on the combined dataset of <abbrev xmlns:xlink="http://www.w3.org/1999/xlink" xlink:title="internal transcribed spacer region" id="ABBRID0EY2KM" xlink:type="simple">ITS</abbrev>, <abbrev xmlns:xlink="http://www.w3.org/1999/xlink" xlink:title="large subunit rDNA" id="ABBRID0E32KM" xlink:type="simple">LSU</abbrev>, <italic><abbrev xmlns:xlink="http://www.w3.org/1999/xlink" xlink:title="β-tubulin" id="ABBRID0EB3KM" xlink:type="simple">β-tub</abbrev></italic>, and <italic>rpb</italic>2. The tree is rooted to <italic><tp:taxon-name><tp:taxon-name-part taxon-name-part-type="genus" reg="Biscogniauxia">Biscogniauxia</tp:taxon-name-part><tp:taxon-name-part taxon-name-part-type="species" reg="petrensis">petrensis</tp:taxon-name-part></tp:taxon-name></italic> (HKAS102388). Bootstrap support values for ML ≥ 70% and Bayesian posterior probabilities (PP) ≥ 0.90 are noted at the nodes. Strain numbers are noted after the species names. Strains isolated in this study are represented in blue, and type strains are in bold.</p></caption><graphic xmlns:xlink="http://www.w3.org/1999/xlink" xlink:href="mycokeys-120-035-g003.jpg" position="float" orientation="portrait" xlink:type="simple" id="oo_1384080.jpg"><uri content-type="original_file" xlink:type="simple">https://binary.pensoft.net/fig/1384080</uri></graphic></fig></tp:treatment-sec><ref-list><ref id="B196"><mixed-citation xmlns:xlink="http://www.w3.org/1999/xlink" xlink:type="simple"><person-group><name name-style="western"><surname>Tan</surname><given-names>YP</given-names></name><name name-style="western"><surname>Shivas</surname><given-names>RG</given-names></name></person-group> (<year>2022a</year>) Index of Australian <tp:taxon-name><tp:taxon-name-part taxon-name-part-type="kingdom">Xylariaceae</tp:taxon-name-part></tp:taxon-name> No. 1. Zenodo, Geneva, Switzerland, 1.</mixed-citation></ref></ref-list></tp:taxon-treatment>
