# Supplementary material for: ﻿Taxonomy, phylogeny, and bioactive potential of Xylariales (Sordariomycetes, Ascomycota) from Thailand: novel species discovery, new host and geographical records, and antibacterial properties
Source: MycoKeys. 2025 Jul 29;120:35–117. doi: 10.3897/mycokeys.120.155915 (PMC12326179; doi:10.3897/mycokeys.120.155915)
Supplement: XML Treatment for Annulohypoxylon spougei [file mycokeys.120.155915-treatment7.xml]

<!DOCTYPE tp:taxon-treatment
  PUBLIC "-//TaxonX//DTD Taxonomic Treatment Publishing DTD v0 20100105//EN" "tax-treatment-NSO.dtd">
<tp:taxon-treatment xmlns:tp="http://www.plazi.org/taxpub"><tp:treatment-meta><kwd-group><label>Taxon classification</label><kwd>
              <named-content content-type="kingdom">Fungi</named-content>
            </kwd><kwd>
              <named-content content-type="phylum">Ascomycota</named-content>
            </kwd><kwd>
              <named-content content-type="order">Xylariales</named-content>
            </kwd></kwd-group><mixed-citation publication-type="journal"><person-group><name><surname>Rathnayaka</surname><given-names>Achala R.</given-names></name><name><surname>Chethana</surname><given-names>K. W. Thilini</given-names></name><name><surname>Manowong</surname><given-names>Areerat</given-names></name><name><surname>Bhagya</surname><given-names>Amuhenage T.</given-names></name><name><surname>Win</surname><given-names>Hsan</given-names></name><name><surname>Tun</surname><given-names>Zaw L.</given-names></name><name><surname>Mapook</surname><given-names>Ausana</given-names></name><name><surname>Hyde</surname><given-names>Kevin D.</given-names></name></person-group><article-title>﻿Taxonomy, phylogeny, and bioactive potential of <tp:taxon-name><tp:taxon-name-part taxon-name-part-type="order">Xylariales</tp:taxon-name-part></tp:taxon-name> (<tp:taxon-name><tp:taxon-name-part taxon-name-part-type="class">Sordariomycetes</tp:taxon-name-part></tp:taxon-name>, <tp:taxon-name><tp:taxon-name-part taxon-name-part-type="phylum">Ascomycota</tp:taxon-name-part></tp:taxon-name>) from Thailand: novel species discovery, new host and geographical records, and antibacterial properties</article-title><source>MycoKeys</source><day>29</day><month>07</month><year>2025</year><volume>120</volume><fpage>35</fpage><lpage>117</lpage><pub-id pub-id-type="doi">10.3897/mycokeys.120.155915</pub-id></mixed-citation></tp:treatment-meta><tp:nomenclature><label>﻿</label><tp:taxon-name>
            <object-id xmlns:xlink="http://www.w3.org/1999/xlink" content-type="arpha" xlink:type="simple">5CC6F3EF-0165-5012-B3A7-96BFD7DB8A69</object-id>
            <tp:taxon-name-part taxon-name-part-type="genus" reg="Annulohypoxylon">Annulohypoxylon</tp:taxon-name-part>
            <tp:taxon-name-part taxon-name-part-type="species" reg="spougei">spougei</tp:taxon-name-part>
            <object-id xmlns:xlink="http://www.w3.org/1999/xlink" xlink:type="simple">Index Fungorum: IF811164</object-id>
            <object-id xmlns:xlink="http://www.w3.org/1999/xlink" xlink:type="simple">Facesoffungi Number: FoF17295</object-id>
          </tp:taxon-name><tp:taxon-authority>Suwannasai, M.P. Martín, Phosri &amp; Whalley, Persoonia 44: 353 (2020)</tp:taxon-authority><xref ref-type="fig" rid="F7">Fig. 7</xref></tp:nomenclature><tp:treatment-sec sec-type="description" id="SECID0EUDMM"><title>Description.</title><p><bold><italic>Saprobic</italic></bold> on <italic><tp:taxon-name><tp:taxon-name-part taxon-name-part-type="genus" reg="Antidesma">Antidesma</tp:taxon-name-part><tp:taxon-name-part taxon-name-part-type="species" reg="madagascariense">madagascariense</tp:taxon-name-part></tp:taxon-name></italic> dead wood. <bold><italic>Sexual morph</italic>: <italic>Ascostromata</italic></bold> 1–3 cm long × 0.3–2 cm broad and 0.8–1.2 mm thick (x̄ = 2 × 1.4 × 1 mm, n = 10), hemispherical, effused-pulvinate, shiny, surface black, carbonaceous. <bold><italic>Ascomata</italic></bold> 0.25–0.6 mm high × 0.25–0.5 mm diam. (x̄ = 0.4 × 0.3 mm, n = 10), immersed in the stroma, subglobose to globose, black, ostioles papillate, encircled with a flattened, truncatum-type disc, 0.2–0.25 mm diam. (x̄ = 0.23 mm, n = 8). <bold><italic>Hamathecium</italic></bold> 3–5 μm wide, comprising long, hyaline, unbranched, septate paraphyses. <bold><italic>Asci</italic></bold> 27–42 × 2–3 μm (x̄ = 36 × 2 μm, n = 20), the spore-bearing parts 17–25 µm long with stipes 9–15 µm long, 8-spored, unitunicate, cylindrical, with an apical ring bluing in Melzer’s iodine reagent. <bold><italic>Ascospores</italic></bold> 7–9 × 3–4 μm (x̄ = 7.6 × 3.6 μm, n = 40), uniseriate, one-celled, inequilaterally ellipsoidal, with narrowly rounded ends, hyaline when immature, becoming brown at maturity, guttulate. <bold><italic>Asexual morph</italic></bold>: Undetermined.</p><fig id="F7" position="float" orientation="portrait"><object-id xmlns:xlink="http://www.w3.org/1999/xlink" content-type="doi" xlink:type="simple">10.3897/mycokeys.120.155915.figure7</object-id><object-id xmlns:xlink="http://www.w3.org/1999/xlink" content-type="arpha" xlink:type="simple">32D32B94-BB3E-5EE4-9A5E-62271ED4600B</object-id><label>Figure 7.</label><caption><p><italic><tp:taxon-name><tp:taxon-name-part taxon-name-part-type="genus" reg="Annulohypoxylon">Annulohypoxylon</tp:taxon-name-part><tp:taxon-name-part taxon-name-part-type="species" reg="spougei">spougei</tp:taxon-name-part></tp:taxon-name></italic> on dead wood of <italic><tp:taxon-name><tp:taxon-name-part taxon-name-part-type="genus" reg="Antidesma">Antidesma</tp:taxon-name-part><tp:taxon-name-part taxon-name-part-type="species" reg="madagascariense">madagascariense</tp:taxon-name-part></tp:taxon-name></italic> (<abbrev xmlns:xlink="http://www.w3.org/1999/xlink" xlink:title="Mae Fah Luang University Herbarium" id="ABBRID0EFGMM" xlink:type="simple">MFLU</abbrev> 24-0526, a new host record). <bold>a.</bold> Substrate; <bold>b, c.</bold> Appearance of ascostromata on the host; <bold>d.</bold> Ostiolar discs in ascomata (indicated by arrows); <bold>e.</bold> Horizontal section through the ascomata; <bold>f.</bold> Paraphyses; <bold>g-i.</bold> Asci; <bold>j.</bold> Apical apparatus stained blue with Melzer’s reagent; <bold>k-p.</bold> Ascospores; <bold>q.</bold> Germinated ascospores; <bold>r, s.</bold> Colony on the <abbrev xmlns:xlink="http://www.w3.org/1999/xlink" xlink:title="potato dextrose agar" id="ABBRID0E4GMM" xlink:type="simple">PDA</abbrev> (<bold>r</bold> upper, <bold>s</bold> lower). Scale bars: 2 mm (<bold>b</bold>); 500 μm (<bold>c, d</bold>); 200 μm (<bold>e</bold>); 20 μm (<bold>f</bold>); 10 μm (<bold>g–i, q</bold>); 5 μm (<bold>j–p</bold>).</p></caption><graphic xmlns:xlink="http://www.w3.org/1999/xlink" xlink:href="mycokeys-120-035-g007.jpg" position="float" orientation="portrait" xlink:type="simple" id="oo_1384084.jpg"><uri content-type="original_file" xlink:type="simple">https://binary.pensoft.net/fig/1384084</uri></graphic></fig></tp:treatment-sec><tp:treatment-sec sec-type="description" id="SECID0EWHMM"><title>Culture characters.</title><p>Ascospores germinated on the <abbrev xmlns:xlink="http://www.w3.org/1999/xlink" xlink:title="potato dextrose agar" id="ABBRID0E3HMM" xlink:type="simple">PDA</abbrev> within 24 hours at 25 °C. Germ tubes are produced from both sides of the ascospore. Colonies on the <abbrev xmlns:xlink="http://www.w3.org/1999/xlink" xlink:title="potato dextrose agar" id="ABBRID0EAIMM" xlink:type="simple">PDA</abbrev> reaching 1.5–2.0 cm diam. after five days at 25 °C, circular in shape, white at first, cottony, white color in the front view, brown in the middle, and pale brown at the margin of the reverse view.</p></tp:treatment-sec><tp:treatment-sec sec-type="material" id="SECID0EEIMM"><title>Material examined.</title><p>Thailand • Chiang Rai, near Ang Kep Nam Huai Luang Than Thong Reservoir, on decaying wood of <italic><tp:taxon-name><tp:taxon-name-part taxon-name-part-type="genus" reg="Antidesma">Antidesma</tp:taxon-name-part><tp:taxon-name-part taxon-name-part-type="species" reg="madagascariense">madagascariense</tp:taxon-name-part></tp:taxon-name></italic> (<tp:taxon-name><tp:taxon-name-part taxon-name-part-type="family">Phyllanthaceae</tp:taxon-name-part></tp:taxon-name>), 05 July 2024, Achala Rathnayaka, AA24 (<abbrev xmlns:xlink="http://www.w3.org/1999/xlink" xlink:title="Mae Fah Luang University Herbarium" id="ABBRID0E1IMM" xlink:type="simple">MFLU</abbrev> 24-0525); living culture <named-content xmlns:xlink="http://www.w3.org/1999/xlink" content-type="dwc:institutional_code" xlink:title="Mae Fah Luang University Culture Collection" xlink:href="http://grbio.org/institution/mae-fah-luang-university-culture-collection" xlink:type="simple">MFLUCC</named-content> 24-0607.</p></tp:treatment-sec><tp:treatment-sec sec-type="distribution" id="SECID0ECJMM"><title>Known distribution and hosts.</title><p>China (rotten wood) (<xref ref-type="bibr" rid="B87">Ke et al. 2024</xref>); Thailand (on corticated wood, <italic><tp:taxon-name><tp:taxon-name-part taxon-name-part-type="genus" reg="Antidesma">Antidesma</tp:taxon-name-part><tp:taxon-name-part taxon-name-part-type="species" reg="madagascariense">madagascariense</tp:taxon-name-part></tp:taxon-name></italic>) (<xref ref-type="bibr" rid="B33">Crous et al. 2020</xref>; this study).</p></tp:treatment-sec><tp:treatment-sec sec-type="notes" id="SECID0E2JMM"><title>Notes.</title><p>According to the multi-gene phylogenetic analyses (<abbrev xmlns:xlink="http://www.w3.org/1999/xlink" xlink:title="internal transcribed spacer region" id="ABBRID0EBKMM" xlink:type="simple">ITS</abbrev>, <abbrev xmlns:xlink="http://www.w3.org/1999/xlink" xlink:title="large subunit rDNA" id="ABBRID0EFKMM" xlink:type="simple">LSU</abbrev>, <italic><abbrev xmlns:xlink="http://www.w3.org/1999/xlink" xlink:title="β-tubulin" id="ABBRID0EKKMM" xlink:type="simple">β-tub</abbrev></italic>, and <italic>rpb</italic>2), our strain (<named-content xmlns:xlink="http://www.w3.org/1999/xlink" content-type="dwc:institutional_code" xlink:title="Mae Fah Luang University Culture Collection" xlink:href="http://grbio.org/institution/mae-fah-luang-university-culture-collection" xlink:type="simple">MFLUCC</named-content> 24-0607) clustered with the ex-type strain of <italic><tp:taxon-name><tp:taxon-name-part taxon-name-part-type="genus" reg="Annulohypoxylon">A.</tp:taxon-name-part><tp:taxon-name-part taxon-name-part-type="species" reg="spougei">spougei</tp:taxon-name-part></tp:taxon-name></italic> (SWUF09-032) with 100% ML bootstrap and 1.00 PP support (Fig. <xref ref-type="fig" rid="F2">2</xref>). Our fungal collection (<named-content xmlns:xlink="http://www.w3.org/1999/xlink" content-type="dwc:institutional_code" xlink:title="Mae Fah Luang University Culture Collection" xlink:href="http://grbio.org/institution/mae-fah-luang-university-culture-collection" xlink:type="simple">MFLUCC</named-content> 24-0607) exhibits morphological characteristics similar to the holotype of <italic><tp:taxon-name><tp:taxon-name-part taxon-name-part-type="genus" reg="Annulohypoxylon">A.</tp:taxon-name-part><tp:taxon-name-part taxon-name-part-type="species" reg="spougei">spougei</tp:taxon-name-part></tp:taxon-name></italic> (SWUFH099), including black, shiny carbonaceous ascostromata; 8-spored, unitunicate, cylindrical asci, with an apical ring that bluing in Melzer’s iodine reagent; and unicellular, inequilaterally ellipsoidal, brown ascospores (<xref ref-type="bibr" rid="B33">Crous et al. 2020</xref>). However, the ascospores of the <italic><tp:taxon-name><tp:taxon-name-part taxon-name-part-type="genus" reg="Annulohypoxylon">A.</tp:taxon-name-part><tp:taxon-name-part taxon-name-part-type="species" reg="spougei">spougei</tp:taxon-name-part></tp:taxon-name></italic> holotype show a straight germ slit along the full length of the spore, which is not observed in our isolate (<named-content xmlns:xlink="http://www.w3.org/1999/xlink" content-type="dwc:institutional_code" xlink:title="Mae Fah Luang University Culture Collection" xlink:href="http://grbio.org/institution/mae-fah-luang-university-culture-collection" xlink:type="simple">MFLUCC</named-content> 24-0607). Based on the morpho-molecular evidence, we identified our collection as a new host record of <italic><tp:taxon-name><tp:taxon-name-part taxon-name-part-type="genus" reg="Annulohypoxylon">A.</tp:taxon-name-part><tp:taxon-name-part taxon-name-part-type="species" reg="spougei">spougei</tp:taxon-name-part></tp:taxon-name></italic> on <italic><tp:taxon-name><tp:taxon-name-part taxon-name-part-type="genus" reg="Antidesma">Antidesma</tp:taxon-name-part><tp:taxon-name-part taxon-name-part-type="species" reg="madagascariense">madagascariense</tp:taxon-name-part></tp:taxon-name></italic> in Thailand.</p></tp:treatment-sec><tp:treatment-sec><!--Section generated to contain objects referenced in tp:taxon-treatment.--><fig id="F2" position="float" orientation="portrait"><object-id xmlns:xlink="http://www.w3.org/1999/xlink" content-type="doi" xlink:type="simple">10.3897/mycokeys.120.155915.figure2</object-id><object-id xmlns:xlink="http://www.w3.org/1999/xlink" content-type="arpha" xlink:type="simple">56451290-1C3B-5489-B438-E29E38C2CEAC</object-id><label>Figure 2.</label><caption><p><italic><tp:taxon-name><tp:taxon-name-part taxon-name-part-type="genus" reg="Astrocystis">Astrocystis</tp:taxon-name-part><tp:taxon-name-part taxon-name-part-type="species" reg="bambusae">bambusae</tp:taxon-name-part></tp:taxon-name></italic> on a dead twig of <italic><tp:taxon-name><tp:taxon-name-part taxon-name-part-type="genus" reg="Bambusa">Bambusa</tp:taxon-name-part><tp:taxon-name-part taxon-name-part-type="species" reg="vulgaris">vulgaris</tp:taxon-name-part></tp:taxon-name></italic> (<abbrev xmlns:xlink="http://www.w3.org/1999/xlink" xlink:title="Mae Fah Luang University Herbarium" id="ABBRID0EDLKM" xlink:type="simple">MFLU</abbrev> 24-0522, a new host record). <bold>a.</bold> Substrate; <bold>b, c.</bold> Appearance of stromata on the host; <bold>d.</bold> Cross section of the stroma; <bold>e.</bold> Peridium; <bold>f.</bold> Paraphyses; <bold>g–j.</bold> Asci; <bold>k.</bold> Ascus apical apparatus (stained in Melzer’s reagent); <bold>l–q.</bold> Ascospores; <bold>r.</bold> Ascospores with sheath; <bold>s, t.</bold> Colony on the <abbrev xmlns:xlink="http://www.w3.org/1999/xlink" xlink:title="potato dextrose agar" id="ABBRID0E2LKM" xlink:type="simple">PDA</abbrev> (s upper, t lower). Scale bars: 5 mm (<bold>b</bold>); 1 mm (<bold>c</bold>); 500 μm (<bold>d</bold>); 20 μm (<bold>f–j</bold>); 10 μm (<bold>e, k–r</bold>).</p></caption><graphic xmlns:xlink="http://www.w3.org/1999/xlink" xlink:href="mycokeys-120-035-g002.jpg" position="float" orientation="portrait" xlink:type="simple" id="oo_1384079.jpg"><uri content-type="original_file" xlink:type="simple">https://binary.pensoft.net/fig/1384079</uri></graphic></fig></tp:treatment-sec><ref-list><ref id="B87"><mixed-citation xmlns:xlink="http://www.w3.org/1999/xlink" xlink:type="simple"><person-group><name name-style="western"><surname>Ke</surname><given-names>T</given-names></name><name name-style="western"><surname>Anhong</surname><given-names>Z</given-names></name><name name-style="western"><surname>Zikun</surname><given-names>S</given-names></name><name name-style="western"><surname>Li</surname><given-names>Y</given-names></name><name name-style="western"><surname>Haixa</surname><given-names>M</given-names></name></person-group> (<year>2024</year>) <article-title>Three new records of <italic><tp:taxon-name><tp:taxon-name-part taxon-name-part-type="genus">Annulohypoxylon</tp:taxon-name-part></tp:taxon-name></italic> from Hainan Province of China.</article-title><source>Redai Zuowu Xuebao</source><volume>45</volume>(<issue>8</issue>): <fpage>1605</fpage>–<lpage>1612</lpage>. <ext-link xlink:href="10.3969/j.issn.1000-2561.2024.08.009" ext-link-type="doi" xlink:type="simple">https://doi.org/10.3969/j.issn.1000-2561.2024.08.009</ext-link></mixed-citation></ref><ref id="B33"><mixed-citation xmlns:xlink="http://www.w3.org/1999/xlink" xlink:type="simple"><person-group><name name-style="western"><surname>Crous</surname><given-names>PW</given-names></name><name name-style="western"><surname>Wingfield</surname><given-names>MJ</given-names></name><name name-style="western"><surname>Chooi</surname><given-names>YH</given-names></name><name name-style="western"><surname>Gilchrist</surname><given-names>CL</given-names></name><name name-style="western"><surname>Lacey</surname><given-names>E</given-names></name><name name-style="western"><surname>Pitt</surname><given-names>JI</given-names></name><name name-style="western"><surname>Roets</surname><given-names>F</given-names></name><name name-style="western"><surname>Swart</surname><given-names>WJ</given-names></name><name name-style="western"><surname>Cano-Lira</surname><given-names>JF</given-names></name><name name-style="western"><surname>Valenzuela-Lopez</surname><given-names>N</given-names></name><name name-style="western"><surname>Hubka</surname><given-names>V</given-names></name></person-group> (<year>2020</year>) <article-title>Fungal planet description sheets: 1042–1111. Persoonia.</article-title><source>Molecular Phylogeny and Evolution of <tp:taxon-name><tp:taxon-name-part taxon-name-part-type="kingdom">Xylariaceae</tp:taxon-name-part></tp:taxon-name></source><volume>44</volume>: <fpage>301</fpage>–<lpage>459</lpage>. <ext-link xlink:href="10.3767/persoonia.2020.44.11" ext-link-type="doi" xlink:type="simple">https://doi.org/10.3767/persoonia.2020.44.11</ext-link></mixed-citation></ref></ref-list></tp:taxon-treatment>
