# Supplementary material for: ﻿Taxonomy, phylogeny, and bioactive potential of Xylariales (Sordariomycetes, Ascomycota) from Thailand: novel species discovery, new host and geographical records, and antibacterial properties
Source: MycoKeys. 2025 Jul 29;120:35–117. doi: 10.3897/mycokeys.120.155915 (PMC12326179; doi:10.3897/mycokeys.120.155915)
Supplement: XML Treatment for Annulohypoxylon purpureonitens [file mycokeys.120.155915-treatment8.xml]

<!DOCTYPE tp:taxon-treatment
  PUBLIC "-//TaxonX//DTD Taxonomic Treatment Publishing DTD v0 20100105//EN" "tax-treatment-NSO.dtd">
<tp:taxon-treatment xmlns:tp="http://www.plazi.org/taxpub"><tp:treatment-meta><kwd-group><label>Taxon classification</label><kwd>
              <named-content content-type="kingdom">Fungi</named-content>
            </kwd><kwd>
              <named-content content-type="phylum">Ascomycota</named-content>
            </kwd><kwd>
              <named-content content-type="order">Xylariales</named-content>
            </kwd></kwd-group><mixed-citation publication-type="journal"><person-group><name><surname>Rathnayaka</surname><given-names>Achala R.</given-names></name><name><surname>Chethana</surname><given-names>K. W. Thilini</given-names></name><name><surname>Manowong</surname><given-names>Areerat</given-names></name><name><surname>Bhagya</surname><given-names>Amuhenage T.</given-names></name><name><surname>Win</surname><given-names>Hsan</given-names></name><name><surname>Tun</surname><given-names>Zaw L.</given-names></name><name><surname>Mapook</surname><given-names>Ausana</given-names></name><name><surname>Hyde</surname><given-names>Kevin D.</given-names></name></person-group><article-title>﻿Taxonomy, phylogeny, and bioactive potential of <tp:taxon-name><tp:taxon-name-part taxon-name-part-type="order">Xylariales</tp:taxon-name-part></tp:taxon-name> (<tp:taxon-name><tp:taxon-name-part taxon-name-part-type="class">Sordariomycetes</tp:taxon-name-part></tp:taxon-name>, <tp:taxon-name><tp:taxon-name-part taxon-name-part-type="phylum">Ascomycota</tp:taxon-name-part></tp:taxon-name>) from Thailand: novel species discovery, new host and geographical records, and antibacterial properties</article-title><source>MycoKeys</source><day>29</day><month>07</month><year>2025</year><volume>120</volume><fpage>35</fpage><lpage>117</lpage><pub-id pub-id-type="doi">10.3897/mycokeys.120.155915</pub-id></mixed-citation></tp:treatment-meta><tp:nomenclature><label>﻿</label><tp:taxon-name>
            <object-id xmlns:xlink="http://www.w3.org/1999/xlink" content-type="arpha" xlink:type="simple">2147B750-CED2-549B-A177-6B263B9FD47B</object-id>
            <tp:taxon-name-part taxon-name-part-type="genus" reg="Annulohypoxylon">Annulohypoxylon</tp:taxon-name-part>
            <tp:taxon-name-part taxon-name-part-type="species" reg="purpureonitens">purpureonitens</tp:taxon-name-part>
            <object-id xmlns:xlink="http://www.w3.org/1999/xlink" xlink:type="simple">Index Fungorum: IF500323</object-id>
            <object-id xmlns:xlink="http://www.w3.org/1999/xlink" xlink:type="simple">Facesoffungi Number: FoF17296</object-id>
          </tp:taxon-name><tp:taxon-authority>(Y.M. Ju &amp; J.D. Rogers) Y.M. Ju, J.D. Rogers &amp; H.M. Hsieh, Mycologia 97(4): 861 (2005)</tp:taxon-authority><xref ref-type="fig" rid="F8">Fig. 8</xref><tp:nomenclature-citation-list><tp:nomenclature-citation><tp:taxon-name>
                <tp:taxon-name-part taxon-name-part-type="genus" reg="Hypoxylon">Hypoxylon</tp:taxon-name-part>
                <tp:taxon-name-part taxon-name-part-type="species" reg="purpureonitens">purpureonitens</tp:taxon-name-part>
              </tp:taxon-name><comment>Y.M. Ju &amp; J.D. Rogers 1996. Basionym.</comment></tp:nomenclature-citation></tp:nomenclature-citation-list></tp:nomenclature><tp:treatment-sec sec-type="description" id="SECID0EXOMM"><title>Description.</title><p><bold><italic>Saprobic</italic></bold> on the dead wood of <italic><tp:taxon-name><tp:taxon-name-part taxon-name-part-type="genus" reg="Sterculia">Sterculia</tp:taxon-name-part><tp:taxon-name-part taxon-name-part-type="species" reg="tragacantha">tragacantha</tp:taxon-name-part></tp:taxon-name></italic>. <bold><italic>Sexual morph</italic>: <italic>Ascostromata</italic></bold> 2–10 mm long × 3–8 mm broad and 0.25–0.35 mm thick (x̄ = 7.5 × 5.5 × 0.3 mm, n = 10), hemispherical, effused-pulvinate, solitary or clustered, shiny, surface black, carbonaceous. <bold><italic>Ascomata</italic></bold> 0.4–0.5 mm high × 0.3–0.4 mm diam. (x̄ = 0.45 × 0.35 mm, n = 15), immersed in the stroma, subglobose to globose, black, ostioles papillate, encircled with a flattened truncatum-type disc 0.18–0.25 mm diam. (x̄ = 0.2 mm, n = 10). <bold><italic>Hamathecium</italic></bold> 2.5–4.5 μm wide, comprising long, hyaline, unbranched, aseptate paraphyses. <bold><italic>Asci</italic></bold> 90–110 × 5–7 μm (x̄ = 100 × 6.2 μm, n = 20), the spore-bearing parts 60–70 µm long with stipes 20–40 µm long, 6-spored, unitunicate, cylindrical, with an apical ring not bluing in Melzer’s iodine reagent. <bold><italic>Ascospores</italic></bold> 7–9 × 3–6 μm (x̄ = 8.5 × 4.4 μm, n = 40), uniseriate, one-celled, inequilaterally ellipsoidal, with narrowly rounded ends, hyaline when immature, becoming dark brown at maturity, guttules present at the immature stage, with straight, spore length germ slit. <bold><italic>Asexual morph</italic></bold>: Undetermined.</p><fig id="F8" position="float" orientation="portrait"><object-id xmlns:xlink="http://www.w3.org/1999/xlink" content-type="doi" xlink:type="simple">10.3897/mycokeys.120.155915.figure8</object-id><object-id xmlns:xlink="http://www.w3.org/1999/xlink" content-type="arpha" xlink:type="simple">54AAE05E-57FE-5320-9F40-D7A0C0ED88E5</object-id><label>Figure 8.</label><caption><p><italic><tp:taxon-name><tp:taxon-name-part taxon-name-part-type="genus" reg="Annulohypoxylon">Annulohypoxylon</tp:taxon-name-part><tp:taxon-name-part taxon-name-part-type="species" reg="purpureonitens">purpureonitens</tp:taxon-name-part></tp:taxon-name></italic> on the dead wood of <italic><tp:taxon-name><tp:taxon-name-part taxon-name-part-type="genus" reg="Sterculia">Sterculia</tp:taxon-name-part><tp:taxon-name-part taxon-name-part-type="species" reg="tragacantha">tragacantha</tp:taxon-name-part></tp:taxon-name></italic> (<abbrev xmlns:xlink="http://www.w3.org/1999/xlink" xlink:title="Mae Fah Luang University Herbarium" id="ABBRID0EIRMM" xlink:type="simple">MFLU</abbrev> 24-0527, a new host record). <bold>a.</bold> Substrate; <bold>b, c.</bold> Appearance of ascostromata on host; <bold>d.</bold> Ostiolar discs in ascomata (indicated by arrows); <bold>e.</bold> Horizontal section through ascomata; <bold>f.</bold> Paraphyses; <bold>g–l.</bold> Asci; <bold>m.</bold> Apical apparatus (not staining in Melzer’s reagent); <bold>n–q.</bold> Ascospores (<bold>q</bold>: arrows indicate the germ slit); <bold>r</bold> Germinated ascospores; <bold>s, t</bold> Colony on the <abbrev xmlns:xlink="http://www.w3.org/1999/xlink" xlink:title="potato dextrose agar" id="ABBRID0ECSMM" xlink:type="simple">PDA</abbrev> (<bold>s</bold> upper, <bold>t</bold> lower). Scale bars: 5 mm (<bold>b</bold>); 500 μm (<bold>c, d</bold>); 200 μm (<bold>e</bold>); 20 μm (<bold>f–l</bold>); 5 μm (<bold>m–r</bold>).</p></caption><graphic xmlns:xlink="http://www.w3.org/1999/xlink" xlink:href="mycokeys-120-035-g008.jpg" position="float" orientation="portrait" xlink:type="simple" id="oo_1384085.jpg"><uri content-type="original_file" xlink:type="simple">https://binary.pensoft.net/fig/1384085</uri></graphic></fig></tp:treatment-sec><tp:treatment-sec sec-type="description" id="SECID0EZSMM"><title>Culture characters.</title><p>Ascospores germinated on the <abbrev xmlns:xlink="http://www.w3.org/1999/xlink" xlink:title="potato dextrose agar" id="ABBRID0E6SMM" xlink:type="simple">PDA</abbrev> within 24 hours at 25 °C. Germ tubes are produced from both sides of the ascospore. Colonies on the <abbrev xmlns:xlink="http://www.w3.org/1999/xlink" xlink:title="potato dextrose agar" id="ABBRID0EDTMM" xlink:type="simple">PDA</abbrev> reaching 2–2.5 cm diam. after seven days at 25 °C, circular in shape, white at first, cottony, white color in the front view, dark brown or black in the middle, and brown at the margin in the reverse view.</p></tp:treatment-sec><tp:treatment-sec sec-type="material" id="SECID0EHTMM"><title>Material examined.</title><p>Thailand • Chiang Rai, Phan District, Sai Khao, forest area near Wat Udom Waree, on decaying wood of <italic><tp:taxon-name><tp:taxon-name-part taxon-name-part-type="genus" reg="Sterculia">Sterculia</tp:taxon-name-part><tp:taxon-name-part taxon-name-part-type="species" reg="tragacantha">tragacantha</tp:taxon-name-part></tp:taxon-name></italic> (<tp:taxon-name><tp:taxon-name-part taxon-name-part-type="family">Malvaceae</tp:taxon-name-part></tp:taxon-name>), 05 July 2024, Achala Rathnayaka, AA30 (<abbrev xmlns:xlink="http://www.w3.org/1999/xlink" xlink:title="Mae Fah Luang University Herbarium" id="ABBRID0E4TMM" xlink:type="simple">MFLU</abbrev> 24-0527); living culture <named-content xmlns:xlink="http://www.w3.org/1999/xlink" content-type="dwc:institutional_code" xlink:title="Mae Fah Luang University Culture Collection" xlink:href="http://grbio.org/institution/mae-fah-luang-university-culture-collection" xlink:type="simple">MFLUCC</named-content> 24-0609.</p></tp:treatment-sec><tp:treatment-sec sec-type="distribution" id="SECID0EFUMM"><title>Known distribution.</title><p>Brazil (on an unidentified branch of a dicotyledonous tree) (<xref ref-type="bibr" rid="B145">Pereira et al. 2009</xref>); Thailand (on rotten wood, <italic><tp:taxon-name><tp:taxon-name-part taxon-name-part-type="genus" reg="Sterculia">Sterculia</tp:taxon-name-part><tp:taxon-name-part taxon-name-part-type="species" reg="tragacantha">tragacantha</tp:taxon-name-part></tp:taxon-name></italic>) (<xref ref-type="bibr" rid="B195">Suwannasai et al. 2013</xref>; this study).</p></tp:treatment-sec><tp:treatment-sec sec-type="notes" id="SECID0E5UMM"><title>Notes.</title><p>According to the multi-gene phylogenetic analyses (<abbrev xmlns:xlink="http://www.w3.org/1999/xlink" xlink:title="internal transcribed spacer region" id="ABBRID0EEVMM" xlink:type="simple">ITS</abbrev>, <abbrev xmlns:xlink="http://www.w3.org/1999/xlink" xlink:title="large subunit rDNA" id="ABBRID0EIVMM" xlink:type="simple">LSU</abbrev>, <italic><abbrev xmlns:xlink="http://www.w3.org/1999/xlink" xlink:title="β-tubulin" id="ABBRID0ENVMM" xlink:type="simple">β-tub</abbrev></italic>, and <italic>rpb</italic>2), our strain (<named-content xmlns:xlink="http://www.w3.org/1999/xlink" content-type="dwc:institutional_code" xlink:title="Mae Fah Luang University Culture Collection" xlink:href="http://grbio.org/institution/mae-fah-luang-university-culture-collection" xlink:type="simple">MFLUCC</named-content> 24-0609) clustered with the ex-type strain of <italic><tp:taxon-name><tp:taxon-name-part taxon-name-part-type="genus" reg="Annulohypoxylon">A.</tp:taxon-name-part><tp:taxon-name-part taxon-name-part-type="species" reg="purpureonitens">purpureonitens</tp:taxon-name-part></tp:taxon-name></italic> (<named-content xmlns:xlink="http://www.w3.org/1999/xlink" content-type="dwc:institutional_code" xlink:title="Mae Fah Luang University Culture Collection" xlink:href="http://grbio.org/institution/mae-fah-luang-university-culture-collection" xlink:type="simple">MFLUCC</named-content> 14-1225) with 97% ML bootstrap and 0.84 PP support (Fig. <xref ref-type="fig" rid="F3">3</xref>). Our fungal collection (<named-content xmlns:xlink="http://www.w3.org/1999/xlink" content-type="dwc:institutional_code" xlink:title="Mae Fah Luang University Culture Collection" xlink:href="http://grbio.org/institution/mae-fah-luang-university-culture-collection" xlink:type="simple">MFLUCC</named-content> 24-0609) shows morphological characteristics similar to the holotype of <italic><tp:taxon-name><tp:taxon-name-part taxon-name-part-type="genus" reg="Annulohypoxylon">A.</tp:taxon-name-part><tp:taxon-name-part taxon-name-part-type="species" reg="purpureonitens">purpureonitens</tp:taxon-name-part></tp:taxon-name></italic> (WSP 71615), including effused-pulvinate ascostromata and unicellular, ellipsoid-inequilateral, brown ascospores with a straight, spore-length germ slit (<xref ref-type="bibr" rid="B145">Pereira et al. 2009</xref>). In this study, we introduced our fungal collection as a new host record of <italic><tp:taxon-name><tp:taxon-name-part taxon-name-part-type="genus" reg="Annulohypoxylon">A.</tp:taxon-name-part><tp:taxon-name-part taxon-name-part-type="species" reg="purpureonitens">purpureonitens</tp:taxon-name-part></tp:taxon-name></italic> on <italic><tp:taxon-name><tp:taxon-name-part taxon-name-part-type="genus" reg="Sterculia">Sterculia</tp:taxon-name-part><tp:taxon-name-part taxon-name-part-type="species" reg="tragacantha">tragacantha</tp:taxon-name-part></tp:taxon-name></italic> in Thailand.</p></tp:treatment-sec><tp:treatment-sec><!--Section generated to contain objects referenced in tp:taxon-treatment.--><fig id="F3" position="float" orientation="portrait"><object-id xmlns:xlink="http://www.w3.org/1999/xlink" content-type="doi" xlink:type="simple">10.3897/mycokeys.120.155915.figure3</object-id><object-id xmlns:xlink="http://www.w3.org/1999/xlink" content-type="arpha" xlink:type="simple">C950DF4B-B3C9-52AB-8515-922328456B37</object-id><label>Figure 3.</label><caption><p>Phylogram generated from ML analysis based on the combined dataset of <abbrev xmlns:xlink="http://www.w3.org/1999/xlink" xlink:title="internal transcribed spacer region" id="ABBRID0EY2KM" xlink:type="simple">ITS</abbrev>, <abbrev xmlns:xlink="http://www.w3.org/1999/xlink" xlink:title="large subunit rDNA" id="ABBRID0E32KM" xlink:type="simple">LSU</abbrev>, <italic><abbrev xmlns:xlink="http://www.w3.org/1999/xlink" xlink:title="β-tubulin" id="ABBRID0EB3KM" xlink:type="simple">β-tub</abbrev></italic>, and <italic>rpb</italic>2. The tree is rooted to <italic><tp:taxon-name><tp:taxon-name-part taxon-name-part-type="genus" reg="Biscogniauxia">Biscogniauxia</tp:taxon-name-part><tp:taxon-name-part taxon-name-part-type="species" reg="petrensis">petrensis</tp:taxon-name-part></tp:taxon-name></italic> (HKAS102388). Bootstrap support values for ML ≥ 70% and Bayesian posterior probabilities (PP) ≥ 0.90 are noted at the nodes. Strain numbers are noted after the species names. Strains isolated in this study are represented in blue, and type strains are in bold.</p></caption><graphic xmlns:xlink="http://www.w3.org/1999/xlink" xlink:href="mycokeys-120-035-g003.jpg" position="float" orientation="portrait" xlink:type="simple" id="oo_1384080.jpg"><uri content-type="original_file" xlink:type="simple">https://binary.pensoft.net/fig/1384080</uri></graphic></fig></tp:treatment-sec><ref-list><ref id="B145"><mixed-citation xmlns:xlink="http://www.w3.org/1999/xlink" xlink:type="simple"><person-group><name name-style="western"><surname>Pereira</surname><given-names>J</given-names></name><name name-style="western"><surname>Rogers</surname><given-names>JD</given-names></name><name name-style="western"><surname>Bezerra</surname><given-names>JL</given-names></name></person-group> (<year>2009</year>) <article-title>New <italic><tp:taxon-name><tp:taxon-name-part taxon-name-part-type="genus">Annulohypoxylon</tp:taxon-name-part></tp:taxon-name></italic> species from Brazil.</article-title><source>Mycologia</source><volume>102</volume>(<issue>1</issue>): <fpage>248</fpage>–<lpage>252</lpage>. <ext-link xlink:href="10.3852/09-116" ext-link-type="doi" xlink:type="simple">https://doi.org/10.3852/09-116</ext-link></mixed-citation></ref><ref id="B195"><mixed-citation xmlns:xlink="http://www.w3.org/1999/xlink" xlink:type="simple"><person-group><name name-style="western"><surname>Suwannasai</surname><given-names>N</given-names></name><name name-style="western"><surname>Martin</surname><given-names>MP</given-names></name><name name-style="western"><surname>Phosri</surname><given-names>C</given-names></name><name name-style="western"><surname>Sihanonth</surname><given-names>P</given-names></name><name name-style="western"><surname>Whalley</surname><given-names>AJ</given-names></name><name name-style="western"><surname>Spouge</surname><given-names>JL</given-names></name></person-group> (<year>2013</year>) <tp:taxon-name><tp:taxon-name-part taxon-name-part-type="kingdom">Xylariaceae</tp:taxon-name-part></tp:taxon-name> in Thailand: A case study of the efficacy of an ITS barcode for automatically identifying species within the <italic><tp:taxon-name><tp:taxon-name-part taxon-name-part-type="genus">Annulohypoxylon</tp:taxon-name-part></tp:taxon-name></italic> and <italic><tp:taxon-name><tp:taxon-name-part taxon-name-part-type="genus">Hypoxylon</tp:taxon-name-part></tp:taxon-name></italic> genera. PLoS ONE 8(2): e54529. <ext-link xlink:href="10.1371/journal.pone.0054529" ext-link-type="doi" xlink:type="simple">https://doi.org/10.1371/journal.pone.0054529</ext-link></mixed-citation></ref></ref-list></tp:taxon-treatment>
