# Supplementary material for: ﻿Taxonomy, phylogeny, and bioactive potential of Xylariales (Sordariomycetes, Ascomycota) from Thailand: novel species discovery, new host and geographical records, and antibacterial properties
Source: MycoKeys. 2025 Jul 29;120:35–117. doi: 10.3897/mycokeys.120.155915 (PMC12326179; doi:10.3897/mycokeys.120.155915)
Supplement: XML Treatment for Annulohypoxylon violaceopigmentum [file mycokeys.120.155915-treatment9.xml]

<!DOCTYPE tp:taxon-treatment
  PUBLIC "-//TaxonX//DTD Taxonomic Treatment Publishing DTD v0 20100105//EN" "tax-treatment-NSO.dtd">
<tp:taxon-treatment xmlns:tp="http://www.plazi.org/taxpub"><tp:treatment-meta><kwd-group><label>Taxon classification</label><kwd>
              <named-content content-type="kingdom">Fungi</named-content>
            </kwd><kwd>
              <named-content content-type="phylum">Ascomycota</named-content>
            </kwd><kwd>
              <named-content content-type="order">Xylariales</named-content>
            </kwd></kwd-group><mixed-citation publication-type="journal"><person-group><name><surname>Rathnayaka</surname><given-names>Achala R.</given-names></name><name><surname>Chethana</surname><given-names>K. W. Thilini</given-names></name><name><surname>Manowong</surname><given-names>Areerat</given-names></name><name><surname>Bhagya</surname><given-names>Amuhenage T.</given-names></name><name><surname>Win</surname><given-names>Hsan</given-names></name><name><surname>Tun</surname><given-names>Zaw L.</given-names></name><name><surname>Mapook</surname><given-names>Ausana</given-names></name><name><surname>Hyde</surname><given-names>Kevin D.</given-names></name></person-group><article-title>﻿Taxonomy, phylogeny, and bioactive potential of <tp:taxon-name><tp:taxon-name-part taxon-name-part-type="order">Xylariales</tp:taxon-name-part></tp:taxon-name> (<tp:taxon-name><tp:taxon-name-part taxon-name-part-type="class">Sordariomycetes</tp:taxon-name-part></tp:taxon-name>, <tp:taxon-name><tp:taxon-name-part taxon-name-part-type="phylum">Ascomycota</tp:taxon-name-part></tp:taxon-name>) from Thailand: novel species discovery, new host and geographical records, and antibacterial properties</article-title><source>MycoKeys</source><day>29</day><month>07</month><year>2025</year><volume>120</volume><fpage>35</fpage><lpage>117</lpage><pub-id pub-id-type="doi">10.3897/mycokeys.120.155915</pub-id></mixed-citation></tp:treatment-meta><tp:nomenclature><label>﻿</label><tp:taxon-name>
            <object-id xmlns:xlink="http://www.w3.org/1999/xlink" content-type="arpha" xlink:type="simple">D28D608A-AFA8-5EC4-834A-57EDF81E1D20</object-id>
            <tp:taxon-name-part taxon-name-part-type="genus" reg="Annulohypoxylon">Annulohypoxylon</tp:taxon-name-part>
            <tp:taxon-name-part taxon-name-part-type="species" reg="violaceopigmentum">violaceopigmentum</tp:taxon-name-part>
            <object-id xmlns:xlink="http://www.w3.org/1999/xlink" xlink:type="simple">Index Fungorum: IF552341</object-id>
            <object-id xmlns:xlink="http://www.w3.org/1999/xlink" xlink:type="simple">Facesoffungi Number: FoF02507</object-id>
          </tp:taxon-name><tp:taxon-authority>Sir &amp; Kuhnert, Fungal Diversity: 10.1007/s13225-016-0377-6, [9] (2016)</tp:taxon-authority><xref ref-type="fig" rid="F9">Fig. 9</xref></tp:nomenclature><tp:treatment-sec sec-type="description" id="SECID0EIZMM"><title>Description.</title><p><bold><italic>Saprobic</italic></bold> on the dead wood of <italic><tp:taxon-name><tp:taxon-name-part taxon-name-part-type="genus" reg="Syzygium">Syzygium</tp:taxon-name-part><tp:taxon-name-part taxon-name-part-type="species" reg="polyanthum">polyanthum</tp:taxon-name-part></tp:taxon-name></italic>. <bold><italic>Sexual morph</italic>: <italic>Ascostromata</italic></bold> 8–15 mm long × 5–10 mm broad and 0.5–1.2 mm thick (x̄ = 12 × 5.5 × 0.8 mm, n = 10), hemispherical, effused-pulvinate, clustered, developing within cuticle, surface black, carbonaceous. <bold><italic>Ascomata</italic></bold> 0.4–0.5 mm high × 0.3–0.4 mm diam. (x̄ = 0.45 × 0.35 mm, n = 10), immersed in the stroma, subglobose to globose, black, ostioles papillate, encircled with a flattened truncatum-type disc 0.2–0.25 mm diam. (x̄ = 0.24 mm, n = 5). <bold><italic>Hamathecium</italic></bold> 1–2 μm wide, comprising long, hyaline, unbranched, aseptate paraphyses. <bold><italic>Asci</italic></bold> 74–110 × 5–7 μm (x̄ = 97 × 6.7 μm, n = 20), the spore-bearing parts 70–77 µm long with stipes 29–32 µm long, 8-spored, unitunicate, cylindrical, with an apical ring not bluing in Melzer’s iodine reagent. <bold><italic>Ascospores</italic></bold> 7–10 × 4–6 μm (x̄ = 8.7 × 4.6 μm, n = 40), uniseriate, one-celled, inequilaterally ellipsoidal with narrowly rounded ends, hyaline when immature, becoming dark brown at maturity, guttules at immature stage, with a spore length straight germ slit. <bold><italic>Asexual morph</italic></bold>: Undetermined.</p><fig id="F9" position="float" orientation="portrait"><object-id xmlns:xlink="http://www.w3.org/1999/xlink" content-type="doi" xlink:type="simple">10.3897/mycokeys.120.155915.figure9</object-id><object-id xmlns:xlink="http://www.w3.org/1999/xlink" content-type="arpha" xlink:type="simple">C1A4AED4-D67D-520A-A894-D911BE4221E2</object-id><label>Figure 9.</label><caption><p><italic><tp:taxon-name><tp:taxon-name-part taxon-name-part-type="genus" reg="Annulohypoxylon">Annulohypoxylon</tp:taxon-name-part><tp:taxon-name-part taxon-name-part-type="species" reg="violaceopigmentum">violaceopigmentum</tp:taxon-name-part></tp:taxon-name></italic> on the dead wood of <italic><tp:taxon-name><tp:taxon-name-part taxon-name-part-type="genus" reg="Syzygium">Syzygium</tp:taxon-name-part><tp:taxon-name-part taxon-name-part-type="species" reg="polyanthum">polyanthum</tp:taxon-name-part></tp:taxon-name></italic> (<abbrev xmlns:xlink="http://www.w3.org/1999/xlink" xlink:title="Mae Fah Luang University Herbarium" id="ABBRID0EZ2MM" xlink:type="simple">MFLU</abbrev> 24-0528, a new host record). <bold>a.</bold> Substrate; <bold>b, c.</bold> Appearance of ascomata on the host (ostiolar discs indicated by the arrow); <bold>d.</bold> Horizontal section through ascomata; <bold>e.</bold> Paraphyses; <bold>f–k.</bold> Asci; <bold>l.</bold> Ascus apical apparatus (not stained in Melzer’s reagent); <bold>m–q.</bold> Ascospores (<bold>q</bold>: arrow indicates the germ slit); <bold>r</bold> A germinated ascospore; <bold>s, t</bold> Colony on the <abbrev xmlns:xlink="http://www.w3.org/1999/xlink" xlink:title="potato dextrose agar" id="ABBRID0ER3MM" xlink:type="simple">PDA</abbrev> (<bold>s</bold> upper, <bold>t</bold> lower). Scale bars: 2 mm (<bold>b</bold>); 500 μm (<bold>c</bold>); 200 μm (<bold>d</bold>); 20 μm (<bold>e–k, r</bold>); 5 μm (<bold>l–q</bold>).</p></caption><graphic xmlns:xlink="http://www.w3.org/1999/xlink" xlink:href="mycokeys-120-035-g009.jpg" position="float" orientation="portrait" xlink:type="simple" id="oo_1384086.jpg"><uri content-type="original_file" xlink:type="simple">https://binary.pensoft.net/fig/1384086</uri></graphic></fig></tp:treatment-sec><tp:treatment-sec sec-type="description" id="SECID0EI4MM"><title>Culture characters.</title><p>Ascospores germinated on the <abbrev xmlns:xlink="http://www.w3.org/1999/xlink" xlink:title="potato dextrose agar" id="ABBRID0EO4MM" xlink:type="simple">PDA</abbrev> within 24 hours at 25 °C. Germ tubes are produced from both sides of the ascospore. Colonies on the <abbrev xmlns:xlink="http://www.w3.org/1999/xlink" xlink:title="potato dextrose agar" id="ABBRID0ES4MM" xlink:type="simple">PDA</abbrev> reaching 2–2.5 cm diam. after five days at 25 °C, circular in shape, white at first, cottony, white color in the front view, brown in the middle, and pale brown at the margin in the reverse view.</p></tp:treatment-sec><tp:treatment-sec sec-type="material" id="SECID0EW4MM"><title>Material examined.</title><p>Thailand • Chiang Rai, Phan District, Sai Khao, forest area near Wat Udom Waree, on decaying wood of <italic><tp:taxon-name><tp:taxon-name-part taxon-name-part-type="genus" reg="Syzygium">Syzygium</tp:taxon-name-part><tp:taxon-name-part taxon-name-part-type="species" reg="polyanthum">polyanthum</tp:taxon-name-part></tp:taxon-name></italic> (<tp:taxon-name><tp:taxon-name-part taxon-name-part-type="family">Myrtaceae</tp:taxon-name-part></tp:taxon-name>), 05 July 2024, Achala Rathnayaka, AA31 (<abbrev xmlns:xlink="http://www.w3.org/1999/xlink" xlink:title="Mae Fah Luang University Herbarium" id="ABBRID0EM5MM" xlink:type="simple">MFLU</abbrev> 24-0528); living culture <named-content xmlns:xlink="http://www.w3.org/1999/xlink" content-type="dwc:institutional_code" xlink:title="Mae Fah Luang University Culture Collection" xlink:href="http://grbio.org/institution/mae-fah-luang-university-culture-collection" xlink:type="simple">MFLUCC</named-content> 24-0610.</p></tp:treatment-sec><tp:treatment-sec sec-type="distribution" id="SECID0EU5MM"><title>Known distribution and hosts.</title><p>Thailand (on dead wood, <italic><tp:taxon-name><tp:taxon-name-part taxon-name-part-type="genus" reg="Syzygium">Syzygium</tp:taxon-name-part><tp:taxon-name-part taxon-name-part-type="species" reg="polyanthum">polyanthum</tp:taxon-name-part></tp:taxon-name></italic>) (<xref ref-type="bibr" rid="B97">Kuhnert et al. 2017</xref>; this study).</p></tp:treatment-sec><tp:treatment-sec sec-type="notes" id="SECID0EJ6MM"><title>Notes.</title><p>The morphological description of our collection (<named-content xmlns:xlink="http://www.w3.org/1999/xlink" content-type="dwc:institutional_code" xlink:title="Mae Fah Luang University Culture Collection" xlink:href="http://grbio.org/institution/mae-fah-luang-university-culture-collection" xlink:type="simple">MFLUCC</named-content> 24-0610) aligns with the holotype of <italic><tp:taxon-name><tp:taxon-name-part taxon-name-part-type="genus" reg="Annulohypoxylon">A.</tp:taxon-name-part><tp:taxon-name-part taxon-name-part-type="species" reg="violaceopigmentum">violaceopigmentum</tp:taxon-name-part></tp:taxon-name></italic> (<abbrev xmlns:xlink="http://www.w3.org/1999/xlink" xlink:title="Mae Fah Luang University Herbarium" id="ABBRID0E56MM" xlink:type="simple">MFLU</abbrev> 14-0314), including effused-pulvinate ascostromata; black, ostioles, papillate ascomata encircled by a flattened truncatum-type disc; 8-spored, cylindrical asci; and brown, unicellular, inequilaterally ellipsoidal ascospores with broadly rounded ends and a straight germ slit along the spore length (<xref ref-type="bibr" rid="B97">Kuhnert et al. 2017</xref>). Based on the multi-gene phylogenetic analyses (<abbrev xmlns:xlink="http://www.w3.org/1999/xlink" xlink:title="internal transcribed spacer region" id="ABBRID0EPANM" xlink:type="simple">ITS</abbrev>, <abbrev xmlns:xlink="http://www.w3.org/1999/xlink" xlink:title="large subunit rDNA" id="ABBRID0ETANM" xlink:type="simple">LSU</abbrev>, <italic><abbrev xmlns:xlink="http://www.w3.org/1999/xlink" xlink:title="β-tubulin" id="ABBRID0EYANM" xlink:type="simple">β-tub</abbrev></italic>, and <italic>rpb</italic>2), our strain (<named-content xmlns:xlink="http://www.w3.org/1999/xlink" content-type="dwc:institutional_code" xlink:title="Mae Fah Luang University Culture Collection" xlink:href="http://grbio.org/institution/mae-fah-luang-university-culture-collection" xlink:type="simple">MFLUCC</named-content> 24-0610) clusters with the ex-type strain of <italic><tp:taxon-name><tp:taxon-name-part taxon-name-part-type="genus" reg="Annulohypoxylon">A.</tp:taxon-name-part><tp:taxon-name-part taxon-name-part-type="species" reg="violaceopigmentum">violaceopigmentum</tp:taxon-name-part></tp:taxon-name></italic> (<named-content xmlns:xlink="http://www.w3.org/1999/xlink" content-type="dwc:institutional_code" xlink:title="Mae Fah Luang University Culture Collection" xlink:href="http://grbio.org/institution/mae-fah-luang-university-culture-collection" xlink:type="simple">MFLUCC</named-content> 14-1225) with 97% ML bootstrap and 0.85 PP support (Fig. <xref ref-type="fig" rid="F3">3</xref>). Considering the morpho-molecular evidence, we conclude that our collection is a new host record of <italic><tp:taxon-name><tp:taxon-name-part taxon-name-part-type="genus" reg="Annulohypoxylon">A.</tp:taxon-name-part><tp:taxon-name-part taxon-name-part-type="species" reg="violaceopigmentum">violaceopigmentum</tp:taxon-name-part></tp:taxon-name></italic> on <italic><tp:taxon-name><tp:taxon-name-part taxon-name-part-type="genus" reg="Syzygium">Syzygium</tp:taxon-name-part><tp:taxon-name-part taxon-name-part-type="species" reg="polyanthum">polyanthum</tp:taxon-name-part></tp:taxon-name></italic> in Thailand.</p></tp:treatment-sec><tp:treatment-sec><!--Section generated to contain objects referenced in tp:taxon-treatment.--><fig id="F3" position="float" orientation="portrait"><object-id xmlns:xlink="http://www.w3.org/1999/xlink" content-type="doi" xlink:type="simple">10.3897/mycokeys.120.155915.figure3</object-id><object-id xmlns:xlink="http://www.w3.org/1999/xlink" content-type="arpha" xlink:type="simple">C950DF4B-B3C9-52AB-8515-922328456B37</object-id><label>Figure 3.</label><caption><p>Phylogram generated from ML analysis based on the combined dataset of <abbrev xmlns:xlink="http://www.w3.org/1999/xlink" xlink:title="internal transcribed spacer region" id="ABBRID0EY2KM" xlink:type="simple">ITS</abbrev>, <abbrev xmlns:xlink="http://www.w3.org/1999/xlink" xlink:title="large subunit rDNA" id="ABBRID0E32KM" xlink:type="simple">LSU</abbrev>, <italic><abbrev xmlns:xlink="http://www.w3.org/1999/xlink" xlink:title="β-tubulin" id="ABBRID0EB3KM" xlink:type="simple">β-tub</abbrev></italic>, and <italic>rpb</italic>2. The tree is rooted to <italic><tp:taxon-name><tp:taxon-name-part taxon-name-part-type="genus" reg="Biscogniauxia">Biscogniauxia</tp:taxon-name-part><tp:taxon-name-part taxon-name-part-type="species" reg="petrensis">petrensis</tp:taxon-name-part></tp:taxon-name></italic> (HKAS102388). Bootstrap support values for ML ≥ 70% and Bayesian posterior probabilities (PP) ≥ 0.90 are noted at the nodes. Strain numbers are noted after the species names. Strains isolated in this study are represented in blue, and type strains are in bold.</p></caption><graphic xmlns:xlink="http://www.w3.org/1999/xlink" xlink:href="mycokeys-120-035-g003.jpg" position="float" orientation="portrait" xlink:type="simple" id="oo_1384080.jpg"><uri content-type="original_file" xlink:type="simple">https://binary.pensoft.net/fig/1384080</uri></graphic></fig></tp:treatment-sec><ref-list><ref id="B97"><mixed-citation xmlns:xlink="http://www.w3.org/1999/xlink" xlink:type="simple"><person-group><name name-style="western"><surname>Kuhnert</surname><given-names>E</given-names></name><name name-style="western"><surname>Sir</surname><given-names>EB</given-names></name><name name-style="western"><surname>Lambert</surname><given-names>C</given-names></name><name name-style="western"><surname>Hyde</surname><given-names>KD</given-names></name><name name-style="western"><surname>Hladki</surname><given-names>AI</given-names></name><name name-style="western"><surname>Romero</surname><given-names>AI</given-names></name><name name-style="western"><surname>Rohde</surname><given-names>M</given-names></name><name name-style="western"><surname>Stadler</surname><given-names>M</given-names></name></person-group> (<year>2017</year>) <article-title>Phylogenetic and chemotaxonomic resolution of the genus <italic><tp:taxon-name><tp:taxon-name-part taxon-name-part-type="genus">Annulohypoxylon</tp:taxon-name-part></tp:taxon-name></italic> (<tp:taxon-name><tp:taxon-name-part taxon-name-part-type="family">Xylariaceae</tp:taxon-name-part></tp:taxon-name>) including four new species.</article-title><source>Fungal Diversity</source><volume>85</volume>: <fpage>1</fpage>–<lpage>43</lpage>. <ext-link xlink:href="10.1007/s13225-016-0377-6" ext-link-type="doi" xlink:type="simple">https://doi.org/10.1007/s13225-016-0377-6</ext-link></mixed-citation></ref></ref-list></tp:taxon-treatment>
