# Supplementary material for: ﻿Taxonomy, phylogeny, and bioactive potential of Xylariales (Sordariomycetes, Ascomycota) from Thailand: novel species discovery, new host and geographical records, and antibacterial properties
Source: MycoKeys. 2025 Jul 29;120:35–117. doi: 10.3897/mycokeys.120.155915 (PMC12326179; doi:10.3897/mycokeys.120.155915)
Supplement: XML Treatment for Halorosellinia xylocarpi [file mycokeys.120.155915-treatment11.xml]

<!DOCTYPE tp:taxon-treatment
  PUBLIC "-//TaxonX//DTD Taxonomic Treatment Publishing DTD v0 20100105//EN" "tax-treatment-NSO.dtd">
<tp:taxon-treatment xmlns:tp="http://www.plazi.org/taxpub"><tp:treatment-meta><kwd-group><label>Taxon classification</label><kwd>
              <named-content content-type="kingdom">Fungi</named-content>
            </kwd><kwd>
              <named-content content-type="phylum">Ascomycota</named-content>
            </kwd><kwd>
              <named-content content-type="order">Xylariales</named-content>
            </kwd></kwd-group><mixed-citation publication-type="journal"><person-group><name><surname>Rathnayaka</surname><given-names>Achala R.</given-names></name><name><surname>Chethana</surname><given-names>K. W. Thilini</given-names></name><name><surname>Manowong</surname><given-names>Areerat</given-names></name><name><surname>Bhagya</surname><given-names>Amuhenage T.</given-names></name><name><surname>Win</surname><given-names>Hsan</given-names></name><name><surname>Tun</surname><given-names>Zaw L.</given-names></name><name><surname>Mapook</surname><given-names>Ausana</given-names></name><name><surname>Hyde</surname><given-names>Kevin D.</given-names></name></person-group><article-title>﻿Taxonomy, phylogeny, and bioactive potential of <tp:taxon-name><tp:taxon-name-part taxon-name-part-type="order">Xylariales</tp:taxon-name-part></tp:taxon-name> (<tp:taxon-name><tp:taxon-name-part taxon-name-part-type="class">Sordariomycetes</tp:taxon-name-part></tp:taxon-name>, <tp:taxon-name><tp:taxon-name-part taxon-name-part-type="phylum">Ascomycota</tp:taxon-name-part></tp:taxon-name>) from Thailand: novel species discovery, new host and geographical records, and antibacterial properties</article-title><source>MycoKeys</source><day>29</day><month>07</month><year>2025</year><volume>120</volume><fpage>35</fpage><lpage>117</lpage><pub-id pub-id-type="doi">10.3897/mycokeys.120.155915</pub-id></mixed-citation></tp:treatment-meta><tp:nomenclature><label>﻿</label><tp:taxon-name>
            <object-id xmlns:xlink="http://www.w3.org/1999/xlink" content-type="arpha" xlink:type="simple">D67773CC-30AE-5878-9C0F-DB4DD040DBEC</object-id>
            <tp:taxon-name-part taxon-name-part-type="genus" reg="Halorosellinia">Halorosellinia</tp:taxon-name-part>
            <tp:taxon-name-part taxon-name-part-type="species" reg="xylocarpi">xylocarpi</tp:taxon-name-part>
            <object-id xmlns:xlink="http://www.w3.org/1999/xlink" xlink:type="simple">Index Fungorum number: IF556600</object-id>
            <object-id xmlns:xlink="http://www.w3.org/1999/xlink" xlink:type="simple">Facesoffungi Number: FoF06192</object-id>
          </tp:taxon-name><tp:taxon-authority>Dayar &amp; K.D. Hyde, Mycosphere 11(1): 158 (2020)</tp:taxon-authority><xref ref-type="fig" rid="F11">Fig. 11</xref></tp:nomenclature><tp:treatment-sec sec-type="description" id="SECID0EZLNM"><title>Description.</title><p><bold><italic>Saprobic</italic></bold> on decaying submerged wood of <tp:taxon-name><tp:taxon-name-part taxon-name-part-type="family">Arecaceae</tp:taxon-name-part></tp:taxon-name> sp. <bold><italic>Sexual morph</italic>: <italic>Pseudostromata</italic></bold> 0.6–1.0 × 0.5–0.8 mm (x̄ = 0.8 × 0.6 mm, n = 5), superficial, pulvinate to hemispherical, in clusters of uni-peritheciate pseudostromata, surface black, carbonaceous, lacking ascomatal projections. <bold><italic>Ascomata</italic></bold> 0.3–0.34 × 0.34–0.36 mm (x̄ = 0.33 × 0.35 mm, n = 5), superficial, globose or subglobose to hemispherical, black, ostioles papillate. <bold><italic>Peridium</italic></bold> 25–38 μm wide, consists of 6–7 layers of brown to dark brown <italic>textura angularis</italic> cells. <bold><italic>Paraphyses</italic></bold> 4–8 μm wide, hyaline, abundant, persistent, unbranched, septate. <bold><italic>Asci</italic></bold> 85–115 × 9–17 μm (x̄ = 97 × 12 μm, n = 20), 8-spored, unitunicate, cylindrical, long pedicellate, with J+, cylindrical apical ring. <bold><italic>Ascospores</italic></bold> 13–17 × 7–9 μm (x̄ = 15 × 8 μm, n = 30), overlapping 1–2-seriate, hyaline, becoming opaque green and dark brown when mature, more or less equilaterally ellipsoid, straight, both ends often pointed, 1-celled, guttulate, without appendages, a spore length germ slit on the ventral side, straight. <bold><italic>Asexual morph</italic></bold>: Undetermined.</p><fig id="F11" position="float" orientation="portrait"><object-id xmlns:xlink="http://www.w3.org/1999/xlink" content-type="doi" xlink:type="simple">10.3897/mycokeys.120.155915.figure11</object-id><object-id xmlns:xlink="http://www.w3.org/1999/xlink" content-type="arpha" xlink:type="simple">88BAC3AE-26A6-5614-A79D-6AFD880AFD4D</object-id><label>Figure 11.</label><caption><p><italic><tp:taxon-name><tp:taxon-name-part taxon-name-part-type="genus" reg="Halorosellinia">Halorosellinia</tp:taxon-name-part><tp:taxon-name-part taxon-name-part-type="species" reg="xylocarpi">xylocarpi</tp:taxon-name-part></tp:taxon-name></italic> on decaying submerged wood of <tp:taxon-name><tp:taxon-name-part taxon-name-part-type="family">Arecaceae</tp:taxon-name-part></tp:taxon-name> sp. (<abbrev xmlns:xlink="http://www.w3.org/1999/xlink" xlink:title="Mae Fah Luang University Herbarium" id="ABBRID0E6NNM" xlink:type="simple">MFLU</abbrev> 24-0536, a new host record). <bold>a.</bold> Substrate; <bold>b.</bold> Appearance of an ascoma on the host; <bold>c.</bold> A horizontal section through an ascoma; <bold>d.</bold> Peridium; <bold>e.</bold> Paraphyses; <bold>f–k.</bold> Asci; <bold>l, m.</bold> Apical apparatus stained blue with Melzer’s reagent; <bold>n–s.</bold> Ascospores (<bold>r</bold>: arrow shows the germ slit on the ventral side); <bold>t</bold> A germinated ascospore; <bold>u, v</bold> Colony on the <abbrev xmlns:xlink="http://www.w3.org/1999/xlink" xlink:title="potato dextrose agar" id="ABBRID0EZONM" xlink:type="simple">PDA</abbrev> (<bold>u</bold> upper, <bold>v</bold> lower). Scale bars: 100 μm (<bold>b, c</bold>); 20 μm (<bold>d–k</bold>); 10 μm (<bold>l–t</bold>).</p></caption><graphic xmlns:xlink="http://www.w3.org/1999/xlink" xlink:href="mycokeys-120-035-g011.jpg" position="float" orientation="portrait" xlink:type="simple" id="oo_1384088.jpg"><uri content-type="original_file" xlink:type="simple">https://binary.pensoft.net/fig/1384088</uri></graphic></fig></tp:treatment-sec><tp:treatment-sec sec-type="description" id="SECID0EMPNM"><title>Culture characteristics.</title><p>Ascospores germinated on the <abbrev xmlns:xlink="http://www.w3.org/1999/xlink" xlink:title="potato dextrose agar" id="ABBRID0ESPNM" xlink:type="simple">PDA</abbrev> within 24 hours at 25 °C. Germ tubes are produced from one side of the ascospore. Colonies on the <abbrev xmlns:xlink="http://www.w3.org/1999/xlink" xlink:title="potato dextrose agar" id="ABBRID0EWPNM" xlink:type="simple">PDA</abbrev> at 25–28 °C, reaching 6 cm in seven days, circular in shape, zonate with diffused margins, white color in front view, and pale yellow in reverse view.</p></tp:treatment-sec><tp:treatment-sec sec-type="material" id="SECID0E1PNM"><title>Material examined.</title><p>Thailand • Chang Wat Prachuap Khiri Khan Province, Pran Buri District, Pran Buri riverbank, 26 February 2023, Tharindu Bhagya, on decaying submerged wood of <tp:taxon-name><tp:taxon-name-part taxon-name-part-type="family">Arecaceae</tp:taxon-name-part></tp:taxon-name> sp., TB (<abbrev xmlns:xlink="http://www.w3.org/1999/xlink" xlink:title="Mae Fah Luang University Herbarium" id="ABBRID0EFQNM" xlink:type="simple">MFLU</abbrev> 24-0536), living culture, <named-content xmlns:xlink="http://www.w3.org/1999/xlink" content-type="dwc:institutional_code" xlink:title="Mae Fah Luang University Culture Collection" xlink:href="http://grbio.org/institution/mae-fah-luang-university-culture-collection" xlink:type="simple">MFLUCC</named-content> 25-0025.</p></tp:treatment-sec><tp:treatment-sec sec-type="distribution" id="SECID0ENQNM"><title>Known distribution and hosts.</title><p>Thailand (submerged wood of <italic><tp:taxon-name><tp:taxon-name-part taxon-name-part-type="genus" reg="Xylocarpus">Xylocarpus</tp:taxon-name-part></tp:taxon-name></italic> sp., <italic><tp:taxon-name><tp:taxon-name-part taxon-name-part-type="genus" reg="Rhizophora">Rhizophora</tp:taxon-name-part></tp:taxon-name></italic> sp., and submerged wood of <tp:taxon-name><tp:taxon-name-part taxon-name-part-type="family">Arecaceae</tp:taxon-name-part></tp:taxon-name> sp.) (<xref ref-type="bibr" rid="B41">Dayarathne et al. 2020b</xref>; this study)</p></tp:treatment-sec><tp:treatment-sec sec-type="notes" id="SECID0EKRNM"><title>Notes.</title><p>Morphologically, our collection (<abbrev xmlns:xlink="http://www.w3.org/1999/xlink" xlink:title="Mae Fah Luang University Herbarium" id="ABBRID0EQRNM" xlink:type="simple">MFLU</abbrev> 24-0536/<named-content xmlns:xlink="http://www.w3.org/1999/xlink" content-type="dwc:institutional_code" xlink:title="Mae Fah Luang University Culture Collection" xlink:href="http://grbio.org/institution/mae-fah-luang-university-culture-collection" xlink:type="simple">MFLUCC</named-content> 25-0025) resembles the holotype of <italic><tp:taxon-name><tp:taxon-name-part taxon-name-part-type="genus" reg="Halorosellinia">H.</tp:taxon-name-part><tp:taxon-name-part taxon-name-part-type="species" reg="xylocarpi">xylocarpi</tp:taxon-name-part></tp:taxon-name></italic> (<abbrev xmlns:xlink="http://www.w3.org/1999/xlink" xlink:title="Mae Fah Luang University Herbarium" id="ABBRID0EDSNM" xlink:type="simple">MFLU</abbrev> 18-0545) in having superficial, carbonaceous, uni-perithecial pseudostromata; 8-spored, cylindrical, unitunicate, long-pedicellate asci with a J+, cylindrical apical ring; and dark brown, unicellular, ellipsoid, straight ascospores with both ends often pointed and a straight germ slit on the ventral side along the spore length (<xref ref-type="bibr" rid="B41">Dayarathne et al. 2020b</xref>). However, asci (85–115 × 9–17 μm vs. 126–135 × 20–28 μm) and ascospores (13–17 × 7–9 μm vs. 20–26 × 10–14 μm) of our collection (<named-content xmlns:xlink="http://www.w3.org/1999/xlink" content-type="dwc:institutional_code" xlink:title="Mae Fah Luang University Culture Collection" xlink:href="http://grbio.org/institution/mae-fah-luang-university-culture-collection" xlink:type="simple">MFLUCC</named-content> 25-0025) are smaller than the holotype (<xref ref-type="bibr" rid="B41">Dayarathne et al. 2020b</xref>). According to multi-gene phylogeny (<abbrev xmlns:xlink="http://www.w3.org/1999/xlink" xlink:title="internal transcribed spacer region" id="ABBRID0ETSNM" xlink:type="simple">ITS</abbrev>, <italic>rpb</italic>2, and <italic><abbrev xmlns:xlink="http://www.w3.org/1999/xlink" xlink:title="β-tubulin" id="ABBRID0E1SNM" xlink:type="simple">β-tub</abbrev></italic>), our strains (<abbrev xmlns:xlink="http://www.w3.org/1999/xlink" xlink:title="Mae Fah Luang University Herbarium" id="ABBRID0E5SNM" xlink:type="simple">MFLU</abbrev> 24-0536 and <named-content xmlns:xlink="http://www.w3.org/1999/xlink" content-type="dwc:institutional_code" xlink:title="Mae Fah Luang University Culture Collection" xlink:href="http://grbio.org/institution/mae-fah-luang-university-culture-collection" xlink:type="simple">MFLUCC</named-content> 25-0025) cluster with the ex-type strain of <italic><tp:taxon-name><tp:taxon-name-part taxon-name-part-type="genus" reg="Halorosellinia">H.</tp:taxon-name-part><tp:taxon-name-part taxon-name-part-type="species" reg="xylocarpi">xylocarpi</tp:taxon-name-part></tp:taxon-name></italic> (<abbrev xmlns:xlink="http://www.w3.org/1999/xlink" xlink:title="Mae Fah Luang University Herbarium" id="ABBRID0ERTNM" xlink:type="simple">MFLU</abbrev> 18-0545) with 100% ML bootstrap and 1.00 PP support (Fig. <xref ref-type="fig" rid="F10">10</xref>). Considering the morpho-molecular evidence, we conclude that our collection is a new host record on decaying submerged wood of <tp:taxon-name><tp:taxon-name-part taxon-name-part-type="family">Arecaceae</tp:taxon-name-part></tp:taxon-name> sp. in Thailand.</p></tp:treatment-sec><tp:treatment-sec><!--Section generated to contain objects referenced in tp:taxon-treatment.--><fig id="F10" position="float" orientation="portrait"><object-id xmlns:xlink="http://www.w3.org/1999/xlink" content-type="doi" xlink:type="simple">10.3897/mycokeys.120.155915.figure10</object-id><object-id xmlns:xlink="http://www.w3.org/1999/xlink" content-type="arpha" xlink:type="simple">D01C5F02-912A-54BF-BB84-E70C69CE553E</object-id><label>Figure 10.</label><caption><p>Phylogram generated from ML analysis based on the combined dataset of <abbrev xmlns:xlink="http://www.w3.org/1999/xlink" xlink:title="internal transcribed spacer region" id="ABBRID0ELJNM" xlink:type="simple">ITS</abbrev>, <italic>rpb</italic>2, and <italic><abbrev xmlns:xlink="http://www.w3.org/1999/xlink" xlink:title="β-tubulin" id="ABBRID0ESJNM" xlink:type="simple">β-tub</abbrev></italic>. The tree is rooted to <italic><tp:taxon-name><tp:taxon-name-part taxon-name-part-type="genus" reg="Hypoxylon">Hypoxylon</tp:taxon-name-part><tp:taxon-name-part taxon-name-part-type="species" reg="fragiforme">fragiforme</tp:taxon-name-part></tp:taxon-name></italic> (HAST 383 and MUCL 51264). Bootstrap support values for ML ≥ 70% and Bayesian posterior probabilities (PP) ≥ 0.90 are noted at the nodes. Strain numbers are noted after the species names. Strains isolated in this study are represented in blue, and type strains are in bold.</p></caption><graphic xmlns:xlink="http://www.w3.org/1999/xlink" xlink:href="mycokeys-120-035-g010.jpg" position="float" orientation="portrait" xlink:type="simple" id="oo_1384087.jpg"><uri content-type="original_file" xlink:type="simple">https://binary.pensoft.net/fig/1384087</uri></graphic></fig></tp:treatment-sec><ref-list><ref id="B41"><mixed-citation xmlns:xlink="http://www.w3.org/1999/xlink" xlink:type="simple"><person-group><name name-style="western"><surname>Dayarathne</surname><given-names>MC</given-names></name><name name-style="western"><surname>Jones</surname><given-names>EBG</given-names></name><name name-style="western"><surname>Maharachchikumbura</surname><given-names>SSN</given-names></name><name name-style="western"><surname>Devadatha</surname><given-names>B</given-names></name><name name-style="western"><surname>Sarma</surname><given-names>VV</given-names></name><name name-style="western"><surname>Khongphinitbunjong</surname><given-names>K</given-names></name><name name-style="western"><surname>Chomnunti</surname><given-names>P</given-names></name><name name-style="western"><surname>Hyde</surname><given-names>KD</given-names></name></person-group> (<year>2020b</year>) <article-title>Morpho-molecular characterization of microfungi associated with marine-based habitats.</article-title><source>Mycosphere</source><volume>11</volume>(<issue>1</issue>): <fpage>1</fpage>–<lpage>188</lpage>. <ext-link xlink:href="10.5943/mycosphere/11/1/1" ext-link-type="doi" xlink:type="simple">https://doi.org/10.5943/mycosphere/11/1/1</ext-link></mixed-citation></ref></ref-list></tp:taxon-treatment>
