# Supplementary material for: ﻿Taxonomy, phylogeny, and bioactive potential of Xylariales (Sordariomycetes, Ascomycota) from Thailand: novel species discovery, new host and geographical records, and antibacterial properties
Source: MycoKeys. 2025 Jul 29;120:35–117. doi: 10.3897/mycokeys.120.155915 (PMC12326179; doi:10.3897/mycokeys.120.155915)
Supplement: XML Treatment for Stilbohypoxylon [file mycokeys.120.155915-treatment12.xml]

<!DOCTYPE tp:taxon-treatment
  PUBLIC "-//TaxonX//DTD Taxonomic Treatment Publishing DTD v0 20100105//EN" "tax-treatment-NSO.dtd">
<tp:taxon-treatment xmlns:tp="http://www.plazi.org/taxpub"><tp:treatment-meta><kwd-group><label>Taxon classification</label><kwd>
              <named-content content-type="kingdom">Fungi</named-content>
            </kwd><kwd>
              <named-content content-type="phylum">Ascomycota</named-content>
            </kwd><kwd>
              <named-content content-type="order">Xylariales</named-content>
            </kwd></kwd-group><mixed-citation publication-type="journal"><person-group><name><surname>Rathnayaka</surname><given-names>Achala R.</given-names></name><name><surname>Chethana</surname><given-names>K. W. Thilini</given-names></name><name><surname>Manowong</surname><given-names>Areerat</given-names></name><name><surname>Bhagya</surname><given-names>Amuhenage T.</given-names></name><name><surname>Win</surname><given-names>Hsan</given-names></name><name><surname>Tun</surname><given-names>Zaw L.</given-names></name><name><surname>Mapook</surname><given-names>Ausana</given-names></name><name><surname>Hyde</surname><given-names>Kevin D.</given-names></name></person-group><article-title>﻿Taxonomy, phylogeny, and bioactive potential of <tp:taxon-name><tp:taxon-name-part taxon-name-part-type="order">Xylariales</tp:taxon-name-part></tp:taxon-name> (<tp:taxon-name><tp:taxon-name-part taxon-name-part-type="class">Sordariomycetes</tp:taxon-name-part></tp:taxon-name>, <tp:taxon-name><tp:taxon-name-part taxon-name-part-type="phylum">Ascomycota</tp:taxon-name-part></tp:taxon-name>) from Thailand: novel species discovery, new host and geographical records, and antibacterial properties</article-title><source>MycoKeys</source><day>29</day><month>07</month><year>2025</year><volume>120</volume><fpage>35</fpage><lpage>117</lpage><pub-id pub-id-type="doi">10.3897/mycokeys.120.155915</pub-id></mixed-citation></tp:treatment-meta><tp:nomenclature><label>﻿</label><tp:taxon-name>
            <object-id xmlns:xlink="http://www.w3.org/1999/xlink" content-type="arpha" xlink:type="simple">4941AF0D-E617-5406-95A8-4A4CCC6B16E9</object-id>
            <tp:taxon-name-part taxon-name-part-type="genus" reg="Stilbohypoxylon">Stilbohypoxylon</tp:taxon-name-part>
            <object-id xmlns:xlink="http://www.w3.org/1999/xlink" xlink:type="simple">Index Fungorum: IF5264</object-id>
            <object-id xmlns:xlink="http://www.w3.org/1999/xlink" xlink:type="simple">Facesoffungi Number: FoF03071</object-id>
          </tp:taxon-name><tp:taxon-authority>Henn., Hedwigia 41: 16 (1902)</tp:taxon-authority></tp:nomenclature><tp:treatment-sec sec-type="notes" id="SECID0EEVNM"><title>Notes.</title><p><italic><tp:taxon-name><tp:taxon-name-part taxon-name-part-type="genus" reg="Stilbohypoxylon">Stilbohypoxylon</tp:taxon-name-part></tp:taxon-name></italic> was established by <xref ref-type="bibr" rid="B63">Hennings (1902)</xref> to accommodate <italic><tp:taxon-name><tp:taxon-name-part taxon-name-part-type="genus" reg="Stilbohypoxylon">S.</tp:taxon-name-part><tp:taxon-name-part taxon-name-part-type="species" reg="moelleri">moelleri</tp:taxon-name-part></tp:taxon-name></italic> as the type species. Morphologically, this genus is characterized by black, globose to pulvinate stromata, cylindrical asci with a J+, apical ring; and brown, ellipsoidal ascospores surrounded by a thin mucilaginous sheath and a straight or spiral germ slit. <italic><tp:taxon-name><tp:taxon-name-part taxon-name-part-type="genus" reg="Stilbohypoxylon">Stilbohypoxylon</tp:taxon-name-part></tp:taxon-name></italic> species have geniculosporium-like asexual morphs (<xref ref-type="bibr" rid="B63">Hennings 1902</xref>; <xref ref-type="bibr" rid="B165">Rogers and Ju 1997</xref>; <xref ref-type="bibr" rid="B148">Petrini 2004</xref>; <xref ref-type="bibr" rid="B38">Daranagama et al. 2018</xref>). Based on morphology and phylogenetic studies by <xref ref-type="bibr" rid="B38">Daranagama et al. (2018)</xref> and <xref ref-type="bibr" rid="B215">Wendt et al. (2018)</xref>, <italic><tp:taxon-name><tp:taxon-name-part taxon-name-part-type="genus" reg="Stilbohypoxylon">Stilbohypoxylon</tp:taxon-name-part></tp:taxon-name></italic> was accepted in <tp:taxon-name><tp:taxon-name-part taxon-name-part-type="family">Xylariaceae</tp:taxon-name-part></tp:taxon-name>. <italic><tp:taxon-name><tp:taxon-name-part taxon-name-part-type="genus" reg="Stilbohypoxylon">Stilbohypoxylon</tp:taxon-name-part></tp:taxon-name></italic> species cluster with <italic><tp:taxon-name><tp:taxon-name-part taxon-name-part-type="genus" reg="Xylaria">Xylaria</tp:taxon-name-part></tp:taxon-name></italic> species in two subclades, providing evidence that this genus is polyphyletic (<xref ref-type="bibr" rid="B66">Hsieh et al. 2010</xref>; <xref ref-type="bibr" rid="B106">Li et al. 2017</xref>; <xref ref-type="bibr" rid="B38">Daranagama et al. 2018</xref>; <xref ref-type="bibr" rid="B215">Wendt et al. 2018</xref>). <xref ref-type="bibr" rid="B73">Hyde et al. (2024)</xref> listed 20 species under this genus, while 18 are included in the <xref ref-type="bibr" rid="B74">Index Fungorum (2025)</xref>.</p></tp:treatment-sec><ref-list><ref id="B63"><mixed-citation xmlns:xlink="http://www.w3.org/1999/xlink" xlink:type="simple"><person-group><name name-style="western"><surname>Hennings</surname><given-names>P</given-names></name></person-group> (<year>1902</year>) <article-title><tp:taxon-name><tp:taxon-name-part taxon-name-part-type="kingdom">Xylariaceae</tp:taxon-name-part></tp:taxon-name> blumenaviensis I, a cl. Alfr. Moller lecti.</article-title><source>Hedwigia</source><volume>41</volume>: <fpage>1</fpage>–<lpage>33</lpage>.</mixed-citation></ref><ref id="B165"><mixed-citation xmlns:xlink="http://www.w3.org/1999/xlink" xlink:type="simple"><person-group><name name-style="western"><surname>Rogers</surname><given-names>JD</given-names></name><name name-style="western"><surname>Ju</surname><given-names>YM</given-names></name></person-group> (<year>1997</year>) <article-title>The genus <italic><tp:taxon-name><tp:taxon-name-part taxon-name-part-type="genus">Stilbohypoxylon</tp:taxon-name-part></tp:taxon-name></italic>.</article-title><source>Mycological Research</source><volume>101</volume>: <fpage>135</fpage>–<lpage>138</lpage>. <ext-link xlink:href="10.1017/S0953756296002298" ext-link-type="doi" xlink:type="simple">https://doi.org/10.1017/S0953756296002298</ext-link></mixed-citation></ref><ref id="B148"><mixed-citation xmlns:xlink="http://www.w3.org/1999/xlink" xlink:type="simple"><person-group><name name-style="western"><surname>Petrini</surname><given-names>LE</given-names></name></person-group> (<year>2004</year>) <article-title>A revision of the genus <italic><tp:taxon-name><tp:taxon-name-part taxon-name-part-type="genus">Stilbohypoxylon</tp:taxon-name-part></tp:taxon-name></italic> (<tp:taxon-name><tp:taxon-name-part taxon-name-part-type="family">Xylariaceae</tp:taxon-name-part></tp:taxon-name>).</article-title><source>Sydowia</source><volume>56</volume>: <fpage>51</fpage>–<lpage>71</lpage>.</mixed-citation></ref><ref id="B38"><mixed-citation xmlns:xlink="http://www.w3.org/1999/xlink" xlink:type="simple"><person-group><name name-style="western"><surname>Daranagama</surname><given-names>DA</given-names></name><name name-style="western"><surname>Hyde</surname><given-names>KD</given-names></name><name name-style="western"><surname>Sir</surname><given-names>EB</given-names></name><name name-style="western"><surname>Thambugala</surname><given-names>KM</given-names></name><name name-style="western"><surname>Tian</surname><given-names>Q</given-names></name><name name-style="western"><surname>Samarakoon</surname><given-names>MC</given-names></name><name name-style="western"><surname>McKenzie</surname><given-names>EHC</given-names></name><name name-style="western"><surname>Jayasiri</surname><given-names>SC</given-names></name><name name-style="western"><surname>Tibpromma</surname><given-names>S</given-names></name><name name-style="western"><surname>Bhat</surname><given-names>JD</given-names></name><name name-style="western"><surname>Liu</surname><given-names>XZ</given-names></name><name name-style="western"><surname>Stadler</surname><given-names>M</given-names></name></person-group> (<year>2018</year>) Towards a natural classification and backbone tree for <tp:taxon-name><tp:taxon-name-part taxon-name-part-type="family">Graphostromataceae</tp:taxon-name-part></tp:taxon-name>, <tp:taxon-name><tp:taxon-name-part taxon-name-part-type="family">Hypoxylaceae</tp:taxon-name-part></tp:taxon-name>, <tp:taxon-name><tp:taxon-name-part taxon-name-part-type="family">Lopadostomataceae</tp:taxon-name-part></tp:taxon-name> and <tp:taxon-name><tp:taxon-name-part taxon-name-part-type="family">Xylariaceae</tp:taxon-name-part></tp:taxon-name>. Fungal Diversity 88: 1–165. <ext-link xlink:href="10.1007/s13225-017-0388-y" ext-link-type="doi" xlink:type="simple">https://doi.org/10.1007/s13225-017-0388-y</ext-link></mixed-citation></ref><ref id="B215"><mixed-citation xmlns:xlink="http://www.w3.org/1999/xlink" xlink:type="simple"><person-group><name name-style="western"><surname>Wendt</surname><given-names>L</given-names></name><name name-style="western"><surname>Sir</surname><given-names>EB</given-names></name><name name-style="western"><surname>Kuhnert</surname><given-names>E</given-names></name><name name-style="western"><surname>Heitkämper</surname><given-names>S</given-names></name><name name-style="western"><surname>Lambert</surname><given-names>C</given-names></name><name name-style="western"><surname>Hladki</surname><given-names>AI</given-names></name><name name-style="western"><surname>Romero</surname><given-names>AI</given-names></name><name name-style="western"><surname>Luangsa-ard</surname><given-names>JJ</given-names></name><name name-style="western"><surname>Srikitikulchai</surname><given-names>P</given-names></name><name name-style="western"><surname>Peršoh</surname><given-names>D</given-names></name><name name-style="western"><surname>Stadler</surname><given-names>M</given-names></name></person-group> (<year>2018</year>) Resurrection and emendation of the <tp:taxon-name><tp:taxon-name-part taxon-name-part-type="family">Hypoxylaceae</tp:taxon-name-part></tp:taxon-name>, recognised from a multigene phylogeny of the <tp:taxon-name><tp:taxon-name-part taxon-name-part-type="order">Xylariales</tp:taxon-name-part></tp:taxon-name>. Mycological Progress 17: 115–154. <ext-link xlink:href="10.1007/s11557-017-1311-3" ext-link-type="doi" xlink:type="simple">https://doi.org/10.1007/s11557-017-1311-3</ext-link></mixed-citation></ref><ref id="B66"><mixed-citation xmlns:xlink="http://www.w3.org/1999/xlink" xlink:type="simple"><person-group><name name-style="western"><surname>Hsieh</surname><given-names>HM</given-names></name><name name-style="western"><surname>Lin</surname><given-names>CR</given-names></name><name name-style="western"><surname>Fang</surname><given-names>MJ</given-names></name><name name-style="western"><surname>Rogers</surname><given-names>JD</given-names></name><name name-style="western"><surname>Fournier</surname><given-names>J</given-names></name><name name-style="western"><surname>Lechat</surname><given-names>C</given-names></name><name name-style="western"><surname>Ju</surname><given-names>YM</given-names></name></person-group> (<year>2010</year>) <article-title>Phylogenetic status of <tp:taxon-name><tp:taxon-name-part taxon-name-part-type="genus">Xylaria</tp:taxon-name-part><tp:taxon-name-part taxon-name-part-type="infraspecific-rank">subgenus</tp:taxon-name-part><tp:taxon-name-part taxon-name-part-type="subgenus">Pseudoxylaria</tp:taxon-name-part></tp:taxon-name> among taxa of the subfamily <tp:taxon-name><tp:taxon-name-part taxon-name-part-type="subfamily">Xylarioideae</tp:taxon-name-part></tp:taxon-name> (<tp:taxon-name><tp:taxon-name-part taxon-name-part-type="family">Xylariaceae</tp:taxon-name-part></tp:taxon-name>) and phylogeny of the taxa involved in the subfamily.</article-title><source>Molecular Phylogenetics and Evolution</source><volume>54</volume>: <fpage>957</fpage>–<lpage>969</lpage>. <ext-link xlink:href="10.1016/j.ympev.2009.12.015" ext-link-type="doi" xlink:type="simple">https://doi.org/10.1016/j.ympev.2009.12.015</ext-link></mixed-citation></ref><ref id="B106"><mixed-citation xmlns:xlink="http://www.w3.org/1999/xlink" xlink:type="simple"><person-group><name name-style="western"><surname>Li</surname><given-names>Q</given-names></name><name name-style="western"><surname>Liu</surname><given-names>L</given-names></name><name name-style="western"><surname>Zhang</surname><given-names>X</given-names></name><name name-style="western"><surname>Shen</surname><given-names>X</given-names></name><name name-style="western"><surname>Kang</surname><given-names>J</given-names></name></person-group> (<year>2017</year>) <article-title><italic><tp:taxon-name><tp:taxon-name-part taxon-name-part-type="genus">Xylaria</tp:taxon-name-part><tp:taxon-name-part taxon-name-part-type="species">spinulosa</tp:taxon-name-part></tp:taxon-name></italic> sp. nov. and <italic><tp:taxon-name><tp:taxon-name-part taxon-name-part-type="genus">X.</tp:taxon-name-part><tp:taxon-name-part taxon-name-part-type="species">strosphaerica</tp:taxon-name-part></tp:taxon-name></italic> from China.</article-title><source>Mycosphere</source><volume>8</volume>: <fpage>1070</fpage>–<lpage>1079</lpage>. <ext-link xlink:href="10.5943/mycosphere/8/8/8" ext-link-type="doi" xlink:type="simple">https://doi.org/10.5943/mycosphere/8/8/8</ext-link></mixed-citation></ref><ref id="B73"><mixed-citation xmlns:xlink="http://www.w3.org/1999/xlink" xlink:type="simple"><person-group><name name-style="western"><surname>Hyde</surname><given-names>KD</given-names></name><name name-style="western"><surname>Noorabadi</surname><given-names>MT</given-names></name><name name-style="western"><surname>Thiyagaraja</surname><given-names>V</given-names></name><name name-style="western"><surname>He</surname><given-names>MQ</given-names></name><name name-style="western"><surname>Johnston</surname><given-names>PR</given-names></name><name name-style="western"><surname>Wijesinghe</surname><given-names>SN</given-names></name><name name-style="western"><surname>Armand</surname><given-names>A</given-names></name><name name-style="western"><surname>Biketova</surname><given-names>AY</given-names></name><name name-style="western"><surname>Chethana</surname><given-names>KWT</given-names></name><name name-style="western"><surname>Erdoğdu</surname><given-names>M</given-names></name><name name-style="western"><surname>Ge</surname><given-names>ZW</given-names></name><name name-style="western"><surname>Groenewald</surname><given-names>JZ</given-names></name><name name-style="western"><surname>Hongsanan</surname><given-names>S</given-names></name><name name-style="western"><surname>Kušan</surname><given-names>I</given-names></name><name name-style="western"><surname>Leontyev</surname><given-names>DV</given-names></name><name name-style="western"><surname>Li</surname><given-names>DW</given-names></name><name name-style="western"><surname>Lin</surname><given-names>CG</given-names></name><name name-style="western"><surname>Liu</surname><given-names>NG</given-names></name><name name-style="western"><surname>Maharachchikumbura</surname><given-names>SSN</given-names></name><name name-style="western"><surname>Matočec</surname><given-names>N</given-names></name><name name-style="western"><surname>May</surname><given-names>TW</given-names></name><name name-style="western"><surname>McKenzie</surname><given-names>EHC</given-names></name><name name-style="western"><surname>Mešić</surname><given-names>A</given-names></name><name name-style="western"><surname>Perera</surname><given-names>RH</given-names></name><name name-style="western"><surname>Phukhamsakda</surname><given-names>C</given-names></name><name name-style="western"><surname>Piątek</surname><given-names>M</given-names></name><name name-style="western"><surname>Samarakoon</surname><given-names>MC</given-names></name><name name-style="western"><surname>Selcuk</surname><given-names>F</given-names></name><name name-style="western"><surname>Senanayake</surname><given-names>IC</given-names></name><name name-style="western"><surname>Tanney</surname><given-names>JB</given-names></name><name name-style="western"><surname>Tian</surname><given-names>Q</given-names></name><name name-style="western"><surname>Vizzini</surname><given-names>A</given-names></name><name name-style="western"><surname>Wanasinghe</surname><given-names>DN</given-names></name><name name-style="western"><surname>Wannasawang</surname><given-names>N</given-names></name><name name-style="western"><surname>Wijayawardene</surname><given-names>NN</given-names></name><name name-style="western"><surname>Zhao</surname><given-names>RL</given-names></name><name name-style="western"><surname>Abdel-Wahab</surname><given-names>MA</given-names></name><name name-style="western"><surname>Abdollahzadeh</surname><given-names>J</given-names></name><name name-style="western"><surname>Abeywickrama</surname><given-names>PD</given-names></name><name name-style="western"><surname>Abhinav</surname><given-names>Absalan S</given-names></name><name name-style="western"><surname>Acharya</surname><given-names>K</given-names></name><name name-style="western"><surname>Afshari</surname><given-names>N</given-names></name><name name-style="western"><surname>Afshan</surname><given-names>NS</given-names></name><name name-style="western"><surname>Afzalinia</surname><given-names>S</given-names></name><name name-style="western"><surname>Ahmadpour</surname><given-names>SA</given-names></name><name name-style="western"><surname>Akulov</surname><given-names>O</given-names></name><name name-style="western"><surname>Alizadeh</surname><given-names>A</given-names></name><name name-style="western"><surname>Alizadeh</surname><given-names>M</given-names></name><name name-style="western"><surname>Al-Sadi</surname><given-names>AM</given-names></name><name name-style="western"><surname>Alves</surname><given-names>A</given-names></name><name name-style="western"><surname>Alves</surname><given-names>VCS</given-names></name><name name-style="western"><surname>Alves-Silva</surname><given-names>G</given-names></name><name name-style="western"><surname>Antonín</surname><given-names>V</given-names></name><name name-style="western"><surname>Aouali</surname><given-names>S</given-names></name><name name-style="western"><surname>Aptroot</surname><given-names>A</given-names></name><name name-style="western"><surname>Apurillo</surname><given-names>CCS</given-names></name><name name-style="western"><surname>Arias</surname><given-names>RM</given-names></name><name name-style="western"><surname>Asgari</surname><given-names>B</given-names></name><name name-style="western"><surname>Asghari</surname><given-names>R</given-names></name><name name-style="western"><surname>Assis</surname><given-names>DMA</given-names></name><name name-style="western"><surname>Assyov</surname><given-names>B</given-names></name><name name-style="western"><surname>Atienza</surname><given-names>V</given-names></name><name name-style="western"><surname>Aumentado</surname><given-names>HDR</given-names></name><name name-style="western"><surname>Avasthi</surname><given-names>S</given-names></name><name name-style="western"><surname>Azevedo</surname><given-names>E</given-names></name><name name-style="western"><surname>Bakhshi</surname><given-names>M</given-names></name><name name-style="western"><surname>Bao</surname><given-names>DF</given-names></name><name name-style="western"><surname>Baral</surname><given-names>HO</given-names></name><name name-style="western"><surname>Barata</surname><given-names>M</given-names></name><name name-style="western"><surname>Barbosa</surname><given-names>KD</given-names></name><name name-style="western"><surname>Barbosa</surname><given-names>RN</given-names></name><name name-style="western"><surname>Barbosa</surname><given-names>FR</given-names></name><name name-style="western"><surname>Baroncelli</surname><given-names>R</given-names></name><name name-style="western"><surname>Barreto</surname><given-names>GG</given-names></name><name name-style="western"><surname>Baschien</surname><given-names>C</given-names></name><name name-style="western"><surname>Bennett</surname><given-names>RM</given-names></name><name name-style="western"><surname>Bera</surname><given-names>I</given-names></name><name name-style="western"><surname>Bezerra</surname><given-names>JDP</given-names></name><name name-style="western"><surname>Bhunjun</surname><given-names>CS</given-names></name><name name-style="western"><surname>Bianchinotti</surname><given-names>MV</given-names></name><name name-style="western"><surname>Błaszkowski</surname><given-names>J</given-names></name><name name-style="western"><surname>Boekhout</surname><given-names>T</given-names></name><name name-style="western"><surname>Bonito</surname><given-names>GM</given-names></name><name name-style="western"><surname>Boonmee</surname><given-names>S</given-names></name><name name-style="western"><surname>Boonyuen</surname><given-names>N</given-names></name><name name-style="western"><surname>Bortnikov</surname><given-names>FM</given-names></name><name name-style="western"><surname>Bregant</surname><given-names>C</given-names></name><name name-style="western"><surname>Bundhun</surname><given-names>D</given-names></name><name name-style="western"><surname>Burgaud</surname><given-names>G</given-names></name><name name-style="western"><surname>Buyck</surname><given-names>B</given-names></name><name name-style="western"><surname>Caeiro</surname><given-names>MF</given-names></name><name name-style="western"><surname>Cabarroi-Hernández</surname><given-names>M</given-names></name><name name-style="western"><surname>Cai</surname><given-names>M Feng</given-names></name><name name-style="western"><surname>Cai</surname><given-names>L</given-names></name><name name-style="western"><surname>Calabon</surname><given-names>MS</given-names></name><name name-style="western"><surname>Calaça</surname><given-names>FJS</given-names></name><name name-style="western"><surname>Callalli</surname><given-names>M</given-names></name><name name-style="western"><surname>Câmara</surname><given-names>MPS</given-names></name><name name-style="western"><surname>Cano-Lira</surname><given-names>J</given-names></name><name name-style="western"><surname>Cao</surname><given-names>B</given-names></name><name name-style="western"><surname>Carlavilla</surname><given-names>JR</given-names></name><name name-style="western"><surname>Carvalho</surname><given-names>A</given-names></name><name name-style="western"><surname>Carvalho</surname><given-names>TG</given-names></name><name name-style="western"><surname>Castañeda-Ruiz</surname><given-names>RF</given-names></name><name name-style="western"><surname>Catania</surname><given-names>MDV</given-names></name><name name-style="western"><surname>Cazabonne</surname><given-names>J</given-names></name><name name-style="western"><surname>Cedeño-Sanchez</surname><given-names>M</given-names></name><name name-style="western"><surname>Chaharmiri-Dokhaharani</surname><given-names>S</given-names></name><name name-style="western"><surname>Chaiwan</surname><given-names>N</given-names></name><name name-style="western"><surname>Chakraborty</surname><given-names>N</given-names></name><name name-style="western"><surname>Cheewankoon</surname><given-names>R</given-names></name><name name-style="western"><surname>Chen</surname><given-names>C</given-names></name><name name-style="western"><surname>Chen</surname><given-names>J</given-names></name><name name-style="western"><surname>Chen</surname><given-names>Q</given-names></name><name name-style="western"><surname>Chen</surname><given-names>YP</given-names></name><name name-style="western"><surname>Chinaglia</surname><given-names>S</given-names></name><name name-style="western"><surname>Coelho-Nascimento</surname><given-names>CC</given-names></name><name name-style="western"><surname>Coleine</surname><given-names>C</given-names></name><name name-style="western"><surname>CostaRezende</surname><given-names>DH</given-names></name><name name-style="western"><surname>Cortés-Pérez</surname><given-names>A</given-names></name><name name-style="western"><surname>Crouch</surname><given-names>JA</given-names></name><name name-style="western"><surname>Crous</surname><given-names>PW</given-names></name><name name-style="western"><surname>Cruz</surname><given-names>RHSF</given-names></name><name name-style="western"><surname>Czachura</surname><given-names>P</given-names></name><name name-style="western"><surname>Damm</surname><given-names>U</given-names></name><name name-style="western"><surname>Darmostuk</surname><given-names>V</given-names></name><name name-style="western"><surname>Daroodi</surname><given-names>Z</given-names></name><name name-style="western"><surname>Das</surname><given-names>K</given-names></name><name name-style="western"><surname>Das</surname><given-names>K</given-names></name><name name-style="western"><surname>Davoodian</surname><given-names>N</given-names></name><name name-style="western"><surname>Davydov</surname><given-names>EA</given-names></name><name name-style="western"><surname>da</surname><given-names>Silva GA</given-names></name><name name-style="western"><surname>da</surname><given-names>IR</given-names></name><name name-style="western"><surname>da Silva Silva</surname><given-names>RMF</given-names></name><name name-style="western"><surname>da Silva Santos</surname><given-names>AC</given-names></name><name name-style="western"><surname>Dai</surname><given-names>DQ</given-names></name><name name-style="western"><surname>Dai</surname><given-names>YC</given-names></name><name name-style="western"><surname>de Groot Michiel</surname><given-names>D</given-names></name><name name-style="western"><surname>De Kesel</surname><given-names>A</given-names></name><name name-style="western"><surname>De Lange</surname><given-names>R</given-names></name><name name-style="western"><surname>de Medeiros</surname><given-names>EV</given-names></name><name name-style="western"><surname>de Souza</surname><given-names>CFA</given-names></name><name name-style="western"><surname>de Souza</surname><given-names>FA</given-names></name><name name-style="western"><surname>dela Cruz</surname><given-names>TEE</given-names></name><name name-style="western"><surname>Decock</surname><given-names>C</given-names></name><name name-style="western"><surname>Delgado</surname><given-names>G</given-names></name><name name-style="western"><surname>Denchev</surname><given-names>CM</given-names></name><name name-style="western"><surname>Denchev</surname><given-names>TT</given-names></name><name name-style="western"><surname>Deng</surname><given-names>YL</given-names></name><name name-style="western"><surname>Dentinger</surname><given-names>BTM</given-names></name><name name-style="western"><surname>Devadatha</surname><given-names>B</given-names></name><name name-style="western"><surname>Dianese</surname><given-names>JC</given-names></name><name name-style="western"><surname>Dima</surname><given-names>B</given-names></name><name name-style="western"><surname>Doilom</surname><given-names>M</given-names></name><name name-style="western"><surname>Dissanayake</surname><given-names>AJ</given-names></name><name name-style="western"><surname>Dissanayake</surname><given-names>DMLS</given-names></name><name name-style="western"><surname>Dissanayake</surname><given-names>LS</given-names></name><name name-style="western"><surname>Diniz</surname><given-names>AG</given-names></name><name name-style="western"><surname>Dolatabadi</surname><given-names>S</given-names></name><name name-style="western"><surname>Dong</surname><given-names>JH</given-names></name><name name-style="western"><surname>Dong</surname><given-names>W</given-names></name><name name-style="western"><surname>Dong</surname><given-names>ZY</given-names></name><name name-style="western"><surname>Drechsler-Santos</surname><given-names>ER</given-names></name><name name-style="western"><surname>Druzhinina</surname><given-names>IS</given-names></name><name name-style="western"><surname>Du</surname><given-names>TY</given-names></name><name name-style="western"><surname>Dubey</surname><given-names>MK</given-names></name><name name-style="western"><surname>Dutta</surname><given-names>AK</given-names></name><name name-style="western"><surname>Elliott</surname><given-names>TF</given-names></name><name name-style="western"><surname>Elshahed</surname><given-names>MS</given-names></name><name name-style="western"><surname>Egidi</surname><given-names>E</given-names></name><name name-style="western"><surname>Eisvand</surname><given-names>P</given-names></name><name name-style="western"><surname>Fan</surname><given-names>L</given-names></name><name name-style="western"><surname>Fan</surname><given-names>X</given-names></name><name name-style="western"><surname>Fan</surname><given-names>XL</given-names></name><name name-style="western"><surname>Fedosova</surname><given-names>AG</given-names></name><name name-style="western"><surname>Ferro</surname><given-names>LO</given-names></name><name name-style="western"><surname>Fiuza</surname><given-names>PO</given-names></name><name name-style="western"><surname>Flakus</surname><given-names>A</given-names></name><name name-style="western"><surname>W. Fonseca</surname><given-names>EO</given-names></name><name name-style="western"><surname>Fryar</surname><given-names>SC</given-names></name><name name-style="western"><surname>Gabaldón</surname><given-names>T</given-names></name><name name-style="western"><surname>Gajanayake</surname><given-names>AJ</given-names></name><name name-style="western"><surname>Gannibal</surname><given-names>PB</given-names></name><name name-style="western"><surname>Gao</surname><given-names>F</given-names></name><name name-style="western"><surname>GarcíaSánchez</surname><given-names>D</given-names></name><name name-style="western"><surname>García-Sandoval</surname><given-names>R</given-names></name><name name-style="western"><surname>Garrido-Benavent</surname><given-names>I</given-names></name><name name-style="western"><surname>Garzoli</surname><given-names>L</given-names></name><name name-style="western"><surname>Gasca-Pineda</surname><given-names>J</given-names></name><name name-style="western"><surname>Gautam</surname><given-names>AK</given-names></name><name name-style="western"><surname>Gené</surname><given-names>J</given-names></name><name name-style="western"><surname>Ghobad-Nejhad</surname><given-names>M</given-names></name><name name-style="western"><surname>Ghosh</surname><given-names>A</given-names></name><name name-style="western"><surname>Giachini</surname><given-names>AJ</given-names></name><name name-style="western"><surname>Gibertoni</surname><given-names>TB</given-names></name><name name-style="western"><surname>Gentekaki</surname><given-names>E</given-names></name><name name-style="western"><surname>Gmoshinskiy</surname><given-names>VI</given-names></name><name name-style="western"><surname>GóesNeto</surname><given-names>A</given-names></name><name name-style="western"><surname>Gomdola</surname><given-names>D</given-names></name><name name-style="western"><surname>Gorjón</surname><given-names>SP</given-names></name><name name-style="western"><surname>Goto</surname><given-names>BT</given-names></name><name name-style="western"><surname>Granados-Montero</surname><given-names>MM</given-names></name><name name-style="western"><surname>Griffith</surname><given-names>GW</given-names></name><name name-style="western"><surname>Groenewald</surname><given-names>M</given-names></name><name name-style="western"><surname>Grossart</surname><given-names>H-P</given-names></name><name name-style="western"><surname>Gu</surname><given-names>ZR</given-names></name><name name-style="western"><surname>Gueidan</surname><given-names>C</given-names></name><name name-style="western"><surname>Gunarathne</surname><given-names>A</given-names></name><name name-style="western"><surname>Gunaseelan</surname><given-names>S</given-names></name><name name-style="western"><surname>Guo</surname><given-names>SL</given-names></name><name name-style="western"><surname>Gusmão</surname><given-names>LFP</given-names></name><name name-style="western"><surname>Gutierrez</surname><given-names>AC</given-names></name><name name-style="western"><surname>Guzmán-Dávalos</surname><given-names>L</given-names></name><name name-style="western"><surname>Haelewaters</surname><given-names>D</given-names></name><name name-style="western"><surname>Haituk</surname><given-names>H</given-names></name><name name-style="western"><surname>Halling</surname><given-names>RE</given-names></name><name name-style="western"><surname>He</surname><given-names>SC</given-names></name><name name-style="western"><surname>Heredia</surname><given-names>G</given-names></name><name name-style="western"><surname>HernándezRestrepo</surname><given-names>M</given-names></name><name name-style="western"><surname>Hosoya</surname><given-names>T</given-names></name><name name-style="western"><surname>Hoog</surname><given-names>SD</given-names></name><name name-style="western"><surname>Horak</surname><given-names>E</given-names></name><name name-style="western"><surname>Hou</surname><given-names>CL</given-names></name><name name-style="western"><surname>Houbraken</surname><given-names>J</given-names></name><name name-style="western"><surname>Htet</surname><given-names>ZH</given-names></name><name name-style="western"><surname>Huang</surname><given-names>SK</given-names></name><name name-style="western"><surname>Huang</surname><given-names>WJ</given-names></name><name name-style="western"><surname>Hurdeal</surname><given-names>VG</given-names></name><name name-style="western"><surname>Hustad</surname><given-names>VP</given-names></name><name name-style="western"><surname>Inácio</surname><given-names>CA</given-names></name><name name-style="western"><surname>Janik</surname><given-names>P</given-names></name><name name-style="western"><surname>Jayalal</surname><given-names>RGU</given-names></name><name name-style="western"><surname>Jayasiri</surname><given-names>SC</given-names></name><name name-style="western"><surname>Jayawardena</surname><given-names>RS</given-names></name><name name-style="western"><surname>Jeewon</surname><given-names>R</given-names></name><name name-style="western"><surname>Jerônimo</surname><given-names>GH</given-names></name><name name-style="western"><surname>Jin</surname><given-names>J</given-names></name><name name-style="western"><surname>Jones</surname><given-names>EBG</given-names></name><name name-style="western"><surname>Joshi</surname><given-names>Y</given-names></name><name name-style="western"><surname>Jurjević</surname><given-names>Ž</given-names></name><name name-style="western"><surname>Justo</surname><given-names>A</given-names></name><name name-style="western"><surname>Kakishima</surname><given-names>M</given-names></name><name name-style="western"><surname>Kaliyaperumal</surname><given-names>M</given-names></name><name name-style="western"><surname>Kang</surname><given-names>GP</given-names></name><name name-style="western"><surname>Kang</surname><given-names>JC</given-names></name><name name-style="western"><surname>Karimi</surname><given-names>O</given-names></name><name name-style="western"><surname>Karunarathna</surname><given-names>SC</given-names></name><name name-style="western"><surname>Karpov</surname><given-names>SA</given-names></name><name name-style="western"><surname>Kezo</surname><given-names>K</given-names></name><name name-style="western"><surname>Khalid</surname><given-names>AN</given-names></name><name name-style="western"><surname>Khan</surname><given-names>MK</given-names></name><name name-style="western"><surname>Khuna</surname><given-names>S</given-names></name><name name-style="western"><surname>Khyaju</surname><given-names>S</given-names></name><name name-style="western"><surname>Kirchmair</surname><given-names>M</given-names></name><name name-style="western"><surname>Klawonn</surname><given-names>I</given-names></name><name name-style="western"><surname>Kraisitudomsook</surname><given-names>N</given-names></name><name name-style="western"><surname>Kukwa</surname><given-names>M</given-names></name><name name-style="western"><surname>Kularathnage</surname><given-names>ND</given-names></name><name name-style="western"><surname>Kumar</surname><given-names>S</given-names></name><name name-style="western"><surname>Lachance</surname><given-names>MA</given-names></name><name name-style="western"><surname>Lado</surname><given-names>C</given-names></name><name name-style="western"><surname>Latha</surname><given-names>KPD</given-names></name><name name-style="western"><surname>Lee</surname><given-names>HB</given-names></name><name name-style="western"><surname>Leonardi</surname><given-names>M</given-names></name><name name-style="western"><surname>Lestari</surname><given-names>AS</given-names></name><name name-style="western"><surname>Li</surname><given-names>C</given-names></name><name name-style="western"><surname>Li</surname><given-names>H. Li J</given-names></name><name name-style="western"><surname>Li</surname><given-names>Q</given-names></name><name name-style="western"><surname>Li</surname><given-names>Y</given-names></name><name name-style="western"><surname>Li</surname><given-names>YC</given-names></name><name name-style="western"><surname>Li</surname><given-names>YX</given-names></name><name name-style="western"><surname>Liao</surname><given-names>CF</given-names></name><name name-style="western"><surname>Lima</surname><given-names>JLR</given-names></name><name name-style="western"><surname>Lima</surname><given-names>JMS</given-names></name><name name-style="western"><surname>Lima</surname><given-names>NB</given-names></name><name name-style="western"><surname>Lin</surname><given-names>L</given-names></name><name name-style="western"><surname>Linaldeddu</surname><given-names>BT</given-names></name><name name-style="western"><surname>Linn</surname><given-names>MM</given-names></name><name name-style="western"><surname>Liu</surname><given-names>F</given-names></name><name name-style="western"><surname>Liu</surname><given-names>JK</given-names></name><name name-style="western"><surname>Liu</surname><given-names>JW</given-names></name><name name-style="western"><surname>Liu</surname><given-names>S</given-names></name><name name-style="western"><surname>Liu</surname><given-names>SL</given-names></name><name name-style="western"><surname>Liu</surname><given-names>XF</given-names></name><name name-style="western"><surname>Liu</surname><given-names>XY</given-names></name><name name-style="western"><surname>Longcore</surname><given-names>JE</given-names></name><name name-style="western"><surname>Luangharn</surname><given-names>T</given-names></name><name name-style="western"><surname>Luangsa-ard</surname><given-names>JJ</given-names></name><name name-style="western"><surname>Lu</surname><given-names>L</given-names></name><name name-style="western"><surname>Lu</surname><given-names>YZ</given-names></name><name name-style="western"><surname>Lumbsch</surname><given-names>HT</given-names></name><name name-style="western"><surname>Luo</surname><given-names>L</given-names></name><name name-style="western"><surname>Luo</surname><given-names>M</given-names></name><name name-style="western"><surname>Luo</surname><given-names>ZL</given-names></name><name name-style="western"><surname>Ma</surname><given-names>J</given-names></name><name name-style="western"><surname>Madagammana</surname><given-names>AD</given-names></name><name name-style="western"><surname>Madhushan</surname><given-names>A</given-names></name><name name-style="western"><surname>Madrid</surname><given-names>H</given-names></name><name name-style="western"><surname>Magurno</surname><given-names>F</given-names></name><name name-style="western"><surname>Magyar</surname><given-names>D</given-names></name><name name-style="western"><surname>Mahadevakumar</surname><given-names>S</given-names></name><name name-style="western"><surname>Malosso</surname><given-names>E</given-names></name><name name-style="western"><surname>Malysh</surname><given-names>JM</given-names></name><name name-style="western"><surname>Mamarabadi</surname><given-names>M</given-names></name><name name-style="western"><surname>Manawasinghe</surname><given-names>IS</given-names></name><name name-style="western"><surname>Manfrino</surname><given-names>RG</given-names></name><name name-style="western"><surname>Manimohan</surname><given-names>P</given-names></name><name name-style="western"><surname>Mao</surname><given-names>N</given-names></name><name name-style="western"><surname>Mapook</surname><given-names>A</given-names></name><name name-style="western"><surname>Marchese</surname><given-names>P</given-names></name><name name-style="western"><surname>Marasinghe</surname><given-names>DS</given-names></name><name name-style="western"><surname>Mardones</surname><given-names>M</given-names></name><name name-style="western"><surname>Marin-Felix</surname><given-names>Y</given-names></name><name name-style="western"><surname>Masigol</surname><given-names>H</given-names></name><name name-style="western"><surname>Mehrabi</surname><given-names>M</given-names></name><name name-style="western"><surname>MehrabiKoushki</surname><given-names>M</given-names></name><name name-style="western"><surname>Meiras-Ottoni</surname><given-names>A de</given-names></name><name name-style="western"><surname>Melo</surname><given-names>RFR</given-names></name><name name-style="western"><surname>Mendes-Alvarenga</surname><given-names>RL</given-names></name><name name-style="western"><surname>Mendieta</surname><given-names>S</given-names></name><name name-style="western"><surname>Meng</surname><given-names>QF</given-names></name><name name-style="western"><surname>Menkis</surname><given-names>A</given-names></name><name name-style="western"><surname>Menolli</surname><given-names>Jr N</given-names></name><name name-style="western"><surname>Mikšík</surname><given-names>M</given-names></name><name name-style="western"><surname>Miller</surname><given-names>SL</given-names></name><name name-style="western"><surname>Moncada</surname><given-names>B</given-names></name><name name-style="western"><surname>Moncalvo</surname><given-names>JM</given-names></name><name name-style="western"><surname>Monteiro</surname><given-names>JS</given-names></name><name name-style="western"><surname>Monteiro</surname><given-names>M</given-names></name><name name-style="western"><surname>Mora-Montes</surname><given-names>HM</given-names></name><name name-style="western"><surname>Moroz</surname><given-names>EL</given-names></name><name name-style="western"><surname>Moura</surname><given-names>JC</given-names></name><name name-style="western"><surname>Muhammad</surname><given-names>U</given-names></name><name name-style="western"><surname>Mukhopadhyay</surname><given-names>S</given-names></name><name name-style="western"><surname>Nagy</surname><given-names>GL</given-names></name><name name-style="western"><surname>Najam ul Sehar</surname><given-names>A</given-names></name><name name-style="western"><surname>Najafiniya</surname><given-names>M</given-names></name><name name-style="western"><surname>Nanayakkara</surname><given-names>CM</given-names></name><name name-style="western"><surname>Naseer</surname><given-names>A</given-names></name><name name-style="western"><surname>Nascimento</surname><given-names>ECR</given-names></name><name name-style="western"><surname>Nascimento</surname><given-names>SS</given-names></name><name name-style="western"><surname>Neuhauser</surname><given-names>S</given-names></name><name name-style="western"><surname>Neves</surname><given-names>MA</given-names></name><name name-style="western"><surname>Niazi</surname><given-names>AR</given-names></name><name name-style="western"><surname>Nie</surname><given-names>Yong</given-names></name><name name-style="western"><surname>Nilsson</surname><given-names>RH</given-names></name><name name-style="western"><surname>Nogueira</surname><given-names>PTS</given-names></name><name name-style="western"><surname>Novozhilov</surname><given-names>YK</given-names></name><name name-style="western"><surname>Noordeloos</surname><given-names>M</given-names></name><name name-style="western"><surname>Norphanphoun</surname><given-names>C</given-names></name><name name-style="western"><surname>Nuñez</surname><given-names>Otaño N</given-names></name><name name-style="western"><surname>O’Donnell</surname><given-names>RP</given-names></name><name name-style="western"><surname>Oehl</surname><given-names>F</given-names></name><name name-style="western"><surname>Oliveira</surname><given-names>JA</given-names></name><name name-style="western"><surname>Oliveira</surname><given-names>Junior I</given-names></name><name name-style="western"><surname>Oliveira</surname><given-names>NVL</given-names></name><name name-style="western"><surname>Oliveira</surname><given-names>PHF</given-names></name><name name-style="western"><surname>Orihara</surname><given-names>T</given-names></name><name name-style="western"><surname>Oset</surname><given-names>M</given-names></name><name name-style="western"><surname>Pang</surname><given-names>KL</given-names></name><name name-style="western"><surname>Papp</surname><given-names>V</given-names></name><name name-style="western"><surname>Pathirana</surname><given-names>LS</given-names></name><name name-style="western"><surname>Peintner</surname><given-names>U</given-names></name><name name-style="western"><surname>Pem</surname><given-names>D</given-names></name><name name-style="western"><surname>Pereira</surname><given-names>OL</given-names></name><name name-style="western"><surname>Pérez-Moreno</surname><given-names>J</given-names></name><name name-style="western"><surname>Pérez-Ortega</surname><given-names>S</given-names></name><name name-style="western"><surname>Péter</surname><given-names>G</given-names></name><name name-style="western"><surname>Pires-Zottarelli</surname><given-names>CLA</given-names></name><name name-style="western"><surname>Phonemany</surname><given-names>M</given-names></name><name name-style="western"><surname>Phongeun</surname><given-names>S</given-names></name><name name-style="western"><surname>Pošta</surname><given-names>A</given-names></name><name name-style="western"><surname>Prazeres</surname><given-names>JFSA</given-names></name><name name-style="western"><surname>Quan</surname><given-names>Y</given-names></name><name name-style="western"><surname>Quandt</surname><given-names>CA</given-names></name><name name-style="western"><surname>Queiroz</surname><given-names>MB</given-names></name><name name-style="western"><surname>Radek</surname><given-names>R</given-names></name><name name-style="western"><surname>Rahnama</surname><given-names>K</given-names></name><name name-style="western"><surname>Raj</surname><given-names>KNA</given-names></name><name name-style="western"><surname>Rajeshkumar</surname><given-names>KC</given-names></name><name name-style="western"><surname>Rajwar Soumyadeep</surname><given-names/></name><name name-style="western"><surname>Ralaiveloarisoa</surname><given-names>AB</given-names></name><name name-style="western"><surname>Rämä</surname><given-names>T</given-names></name><name name-style="western"><surname>Ramírez-Cruz</surname><given-names>V</given-names></name><name name-style="western"><surname>Rambold</surname><given-names>G</given-names></name><name name-style="western"><surname>Rathnayaka</surname><given-names>AR</given-names></name><name name-style="western"><surname>Raza</surname><given-names>M</given-names></name><name name-style="western"><surname>Ren</surname><given-names>GC</given-names></name><name name-style="western"><surname>Rinaldi</surname><given-names>AC</given-names></name><name name-style="western"><surname>Rivas-Ferreiro</surname><given-names>M</given-names></name><name name-style="western"><surname>Robledo</surname><given-names>GL</given-names></name><name name-style="western"><surname>Ronikier</surname><given-names>A</given-names></name><name name-style="western"><surname>Rossi</surname><given-names>W</given-names></name><name name-style="western"><surname>Rusevska</surname><given-names>K</given-names></name><name name-style="western"><surname>Ryberg</surname><given-names>M</given-names></name><name name-style="western"><surname>Safi</surname><given-names>A</given-names></name><name name-style="western"><surname>Salimi</surname><given-names>F</given-names></name><name name-style="western"><surname>Salvador-Montoya</surname><given-names>CA</given-names></name><name name-style="western"><surname>Samant</surname><given-names>B</given-names></name><name name-style="western"><surname>Samaradiwakara</surname><given-names>NP</given-names></name><name name-style="western"><surname>Sánchez-Castro</surname><given-names>I</given-names></name><name name-style="western"><surname>Sandoval-Denis</surname><given-names>M</given-names></name><name name-style="western"><surname>Santiago</surname><given-names>ALCMA</given-names></name><name name-style="western"><surname>Santos</surname><given-names>ACDS</given-names></name><name name-style="western"><surname>Santos</surname><given-names>LA dos</given-names></name><name name-style="western"><surname>Sarma</surname><given-names>VV</given-names></name><name name-style="western"><surname>Sarwar</surname><given-names>S.</given-names></name><name name-style="western"><surname>Savchenko</surname><given-names>A</given-names></name><name name-style="western"><surname>Savchenko</surname><given-names>K</given-names></name><name name-style="western"><surname>Saxena</surname><given-names>RK</given-names></name><name name-style="western"><surname>Schoutteten</surname><given-names>N</given-names></name><name name-style="western"><surname>Selbmann</surname><given-names>L</given-names></name><name name-style="western"><surname>Ševčíková</surname><given-names>H</given-names></name><name name-style="western"><surname>Sharma</surname><given-names>A</given-names></name><name name-style="western"><surname>Shen</surname><given-names>HW</given-names></name><name name-style="western"><surname>Shen</surname><given-names>YM</given-names></name><name name-style="western"><surname>Shu</surname><given-names>YX</given-names></name><name name-style="western"><surname>Silva</surname><given-names>HF</given-names></name><name name-style="western"><surname>Silva-Filho</surname><given-names>AGS</given-names></name><name name-style="western"><surname>Silva</surname><given-names>VSH</given-names></name><name name-style="western"><surname>Simmons</surname><given-names>DR</given-names></name><name name-style="western"><surname>Singh</surname><given-names>R</given-names></name><name name-style="western"><surname>Sir</surname><given-names>EB</given-names></name><name name-style="western"><surname>Sohrabi</surname><given-names>M</given-names></name><name name-style="western"><surname>Souza</surname><given-names>FA</given-names></name><name name-style="western"><surname>Souza-Motta</surname><given-names>CM</given-names></name><name name-style="western"><surname>Sriindrasutdhi</surname><given-names>V</given-names></name><name name-style="western"><surname>Sruthi</surname><given-names>OP</given-names></name><name name-style="western"><surname>Stadler</surname><given-names>M</given-names></name><name name-style="western"><surname>Stemler</surname><given-names>J</given-names></name><name name-style="western"><surname>Stephenson</surname><given-names>SL</given-names></name><name name-style="western"><surname>Stoyneva-Gaertner</surname><given-names>MP</given-names></name><name name-style="western"><surname>Strassert</surname><given-names>JFH</given-names></name><name name-style="western"><surname>Stryjak-Bogacka</surname><given-names>M</given-names></name><name name-style="western"><surname>Su</surname><given-names>H</given-names></name><name name-style="western"><surname>Sun</surname><given-names>YR</given-names></name><name name-style="western"><surname>Svantesson</surname><given-names>S</given-names></name><name name-style="western"><surname>Sysouphanthong</surname><given-names>P</given-names></name><name name-style="western"><surname>Takamatsu</surname><given-names>S</given-names></name><name name-style="western"><surname>Tan</surname><given-names>TH</given-names></name><name name-style="western"><surname>Tanaka</surname><given-names>K</given-names></name><name name-style="western"><surname>Tang</surname><given-names>C</given-names></name><name name-style="western"><surname>Tang</surname><given-names>X</given-names></name><name name-style="western"><surname>Taylor</surname><given-names>JE</given-names></name><name name-style="western"><surname>Taylor</surname><given-names>PWJ</given-names></name><name name-style="western"><surname>Tennakoon</surname><given-names>DS</given-names></name><name name-style="western"><surname>Thakshila</surname><given-names>SAD</given-names></name><name name-style="western"><surname>Thambugala</surname><given-names>KM</given-names></name><name name-style="western"><surname>Thamodini</surname><given-names>GK</given-names></name><name name-style="western"><surname>Thilanga</surname><given-names>D</given-names></name><name name-style="western"><surname>Thines</surname><given-names>M</given-names></name><name name-style="western"><surname>Tiago</surname><given-names>PV</given-names></name><name name-style="western"><surname>Tian</surname><given-names>XG</given-names></name><name name-style="western"><surname>Tian</surname><given-names>WH</given-names></name><name name-style="western"><surname>Tibpromma</surname><given-names>S</given-names></name><name name-style="western"><surname>Tkalčec</surname><given-names>Z</given-names></name><name name-style="western"><surname>Tokarev</surname><given-names>YS</given-names></name><name name-style="western"><surname>Tomšovský</surname><given-names>M</given-names></name><name name-style="western"><surname>Torruella</surname><given-names>G</given-names></name><name name-style="western"><surname>Tsurykau</surname><given-names>A</given-names></name><name name-style="western"><surname>Udayanga</surname><given-names>D</given-names></name><name name-style="western"><surname>Ulukapı</surname><given-names>M</given-names></name><name name-style="western"><surname>Untereiner</surname><given-names>WA</given-names></name><name name-style="western"><surname>Usman</surname><given-names>M</given-names></name><name name-style="western"><surname>Uzunov</surname><given-names>BA</given-names></name><name name-style="western"><surname>Vadthanarat</surname><given-names>S</given-names></name><name name-style="western"><surname>Valenzuela</surname><given-names>R</given-names></name><name name-style="western"><surname>Van den Wyngaert</surname><given-names>S</given-names></name><name name-style="western"><surname>Van Vooren</surname><given-names>N</given-names></name><name name-style="western"><surname>Velez</surname><given-names>P</given-names></name><name name-style="western"><surname>Verma</surname><given-names>RK</given-names></name><name name-style="western"><surname>Vieira</surname><given-names>LC</given-names></name><name name-style="western"><surname>Vieira</surname><given-names>WAS</given-names></name><name name-style="western"><surname>Vinzelj</surname><given-names>JM</given-names></name><name name-style="western"><surname>Tang</surname><given-names>AMC</given-names></name><name name-style="western"><surname>Walker</surname><given-names>A</given-names></name><name name-style="western"><surname>Walker</surname><given-names>AK</given-names></name><name name-style="western"><surname>Wang</surname><given-names>QM</given-names></name><name name-style="western"><surname>Wang</surname><given-names>Y</given-names></name><name name-style="western"><surname>Wang</surname><given-names>XY</given-names></name><name name-style="western"><surname>Wang</surname><given-names>ZY</given-names></name><name name-style="western"><surname>Wannathes</surname><given-names>N</given-names></name><name name-style="western"><surname>Wartchow</surname><given-names>F</given-names></name><name name-style="western"><surname>Weerakoon</surname><given-names>G</given-names></name><name name-style="western"><surname>Wei</surname><given-names>DP</given-names></name><name name-style="western"><surname>Wei</surname><given-names>X</given-names></name><name name-style="western"><surname>White</surname><given-names>JF</given-names></name><name name-style="western"><surname>Wijesundara</surname><given-names>DSA</given-names></name><name name-style="western"><surname>Wisitrassameewong</surname><given-names>K</given-names></name><name name-style="western"><surname>Worobiec</surname><given-names>G</given-names></name><name name-style="western"><surname>Wu</surname><given-names>HX</given-names></name><name name-style="western"><surname>Wu</surname><given-names>N</given-names></name><name name-style="western"><surname>Xiong</surname><given-names>YR</given-names></name><name name-style="western"><surname>Xu</surname><given-names>B</given-names></name><name name-style="western"><surname>Xu</surname><given-names>JP</given-names></name><name name-style="western"><surname>Xu</surname><given-names>R</given-names></name><name name-style="western"><surname>Xu</surname><given-names>RF</given-names></name><name name-style="western"><surname>Xu</surname><given-names>RJ</given-names></name><name name-style="western"><surname>Yadav</surname><given-names>S</given-names></name><name name-style="western"><surname>Yakovchenko</surname><given-names>LS</given-names></name><name name-style="western"><surname>Yang</surname><given-names>HD</given-names></name><name name-style="western"><surname>Yang</surname><given-names>X</given-names></name><name name-style="western"><surname>Yang</surname><given-names>YH</given-names></name><name name-style="western"><surname>Yang</surname><given-names>Y</given-names></name><name name-style="western"><surname>Yang</surname><given-names>YY</given-names></name><name name-style="western"><surname>Yoshioka</surname><given-names>R</given-names></name><name name-style="western"><surname>Youssef</surname><given-names>Noha H</given-names></name><name name-style="western"><surname>Yu</surname><given-names>FM</given-names></name><name name-style="western"><surname>Yu</surname><given-names>ZF</given-names></name><name name-style="western"><surname>Yuan</surname><given-names>LL</given-names></name><name name-style="western"><surname>Yuan</surname><given-names>Q</given-names></name><name name-style="western"><surname>Zabin</surname><given-names>DA</given-names></name><name name-style="western"><surname>Zamora</surname><given-names>JC</given-names></name><name name-style="western"><surname>Zapata</surname><given-names>CV</given-names></name><name name-style="western"><surname>Zare</surname><given-names>R</given-names></name><name name-style="western"><surname>Zeng</surname><given-names>M</given-names></name><name name-style="western"><surname>Zeng</surname><given-names>XY</given-names></name><name name-style="western"><surname>Zhang</surname><given-names>JF</given-names></name><name name-style="western"><surname>Zhang</surname><given-names>JY</given-names></name><name name-style="western"><surname>Zhang</surname><given-names>S</given-names></name><name name-style="western"><surname>Zhang</surname><given-names>XC</given-names></name><name name-style="western"><surname>Zhao</surname><given-names>CL</given-names></name><name name-style="western"><surname>Zhao</surname><given-names>H</given-names></name><name name-style="western"><surname>Zhao</surname><given-names>Q</given-names></name><name name-style="western"><surname>Zhao</surname><given-names>H</given-names></name><name name-style="western"><surname>Zhao</surname><given-names>HJ</given-names></name><name name-style="western"><surname>Zhou</surname><given-names>HM</given-names></name><name name-style="western"><surname>Zhu</surname><given-names>XY</given-names></name><name name-style="western"><surname>Zmitrovich</surname><given-names>IV</given-names></name><name name-style="western"><surname>Zucconi</surname><given-names>L</given-names></name><name name-style="western"><surname>Zvyagina</surname><given-names>E</given-names></name></person-group> (<year>2024</year>) <article-title>The 2024 Outline of <tp:taxon-name><tp:taxon-name-part taxon-name-part-type="kingdom">Xylariaceae</tp:taxon-name-part></tp:taxon-name> and fungus-like taxa.</article-title><source>Mycosphere</source><volume>15</volume>(<issue>1</issue>): <fpage>5146</fpage>–<lpage>6239</lpage>. <ext-link xlink:href="10.5943/mycosphere/15/1/25" ext-link-type="doi" xlink:type="simple">https://doi.org/10.5943/mycosphere/15/1/25</ext-link></mixed-citation></ref><ref id="B74"><mixed-citation xmlns:xlink="http://www.w3.org/1999/xlink" xlink:type="simple">Index Fungorum (<year>2025</year>) Index Fungorum. <ext-link xlink:href="http://www.indexfungorum.org/names/Names.asp" ext-link-type="uri" xlink:type="simple">http://www.indexfungorum.org/names/Names.asp</ext-link> [accessed 10 August 2024]</mixed-citation></ref></ref-list></tp:taxon-treatment>
