# Supplementary material for: ﻿Taxonomy, phylogeny, and bioactive potential of Xylariales (Sordariomycetes, Ascomycota) from Thailand: novel species discovery, new host and geographical records, and antibacterial properties
Source: MycoKeys. 2025 Jul 29;120:35–117. doi: 10.3897/mycokeys.120.155915 (PMC12326179; doi:10.3897/mycokeys.120.155915)
Supplement: XML Treatment for Stilbohypoxylon chiangraiense [file mycokeys.120.155915-treatment13.xml]

<!DOCTYPE tp:taxon-treatment
  PUBLIC "-//TaxonX//DTD Taxonomic Treatment Publishing DTD v0 20100105//EN" "tax-treatment-NSO.dtd">
<tp:taxon-treatment xmlns:tp="http://www.plazi.org/taxpub"><tp:treatment-meta><kwd-group><label>Taxon classification</label><kwd>
              <named-content content-type="kingdom">Fungi</named-content>
            </kwd><kwd>
              <named-content content-type="phylum">Ascomycota</named-content>
            </kwd><kwd>
              <named-content content-type="order">Xylariales</named-content>
            </kwd></kwd-group><mixed-citation publication-type="journal"><person-group><name><surname>Rathnayaka</surname><given-names>Achala R.</given-names></name><name><surname>Chethana</surname><given-names>K. W. Thilini</given-names></name><name><surname>Manowong</surname><given-names>Areerat</given-names></name><name><surname>Bhagya</surname><given-names>Amuhenage T.</given-names></name><name><surname>Win</surname><given-names>Hsan</given-names></name><name><surname>Tun</surname><given-names>Zaw L.</given-names></name><name><surname>Mapook</surname><given-names>Ausana</given-names></name><name><surname>Hyde</surname><given-names>Kevin D.</given-names></name></person-group><article-title>﻿Taxonomy, phylogeny, and bioactive potential of <tp:taxon-name><tp:taxon-name-part taxon-name-part-type="order">Xylariales</tp:taxon-name-part></tp:taxon-name> (<tp:taxon-name><tp:taxon-name-part taxon-name-part-type="class">Sordariomycetes</tp:taxon-name-part></tp:taxon-name>, <tp:taxon-name><tp:taxon-name-part taxon-name-part-type="phylum">Ascomycota</tp:taxon-name-part></tp:taxon-name>) from Thailand: novel species discovery, new host and geographical records, and antibacterial properties</article-title><source>MycoKeys</source><day>29</day><month>07</month><year>2025</year><volume>120</volume><fpage>35</fpage><lpage>117</lpage><pub-id pub-id-type="doi">10.3897/mycokeys.120.155915</pub-id></mixed-citation></tp:treatment-meta><tp:nomenclature><label>﻿</label><tp:taxon-name>
            <object-id xmlns:xlink="http://www.w3.org/1999/xlink" content-type="arpha" xlink:type="simple">15643B0D-C30C-577A-B93F-47A23D7CBEBF</object-id>
            <tp:taxon-name-part taxon-name-part-type="genus" reg="Stilbohypoxylon">Stilbohypoxylon</tp:taxon-name-part>
            <tp:taxon-name-part taxon-name-part-type="species" reg="chiangraiense">chiangraiense</tp:taxon-name-part>
            <object-id xmlns:xlink="http://www.w3.org/1999/xlink" xlink:type="simple">Index Fungorum number: IF903884</object-id>
            <object-id xmlns:xlink="http://www.w3.org/1999/xlink" xlink:type="simple">Facesoffungi Number: FoF17289</object-id>
          </tp:taxon-name><tp:taxon-authority>Rathnayaka, K.D. Hyde &amp; Chethana</tp:taxon-authority><tp:taxon-status xmlns:xlink="http://www.w3.org/1999/xlink" xlink:type="simple">sp. nov.</tp:taxon-status><xref ref-type="fig" rid="F12">Fig. 12</xref></tp:nomenclature><tp:treatment-sec sec-type="etymology" id="SECID0EYZNM"><title>Etymology.</title><p>The epithet chiangraiense refers to Chiang Rai Province, where the fungus was collected.</p></tp:treatment-sec><tp:treatment-sec sec-type="Holotype" id="SECID0EH1NM"><title>Holotype.</title><p><abbrev xmlns:xlink="http://www.w3.org/1999/xlink" xlink:title="Mae Fah Luang University Herbarium" id="ABBRID0EN1NM" xlink:type="simple">MFLU</abbrev> 24-0529.</p></tp:treatment-sec><tp:treatment-sec sec-type="description" id="SECID0ER1NM"><title>Description.</title><p><bold><italic>Saprobic</italic></bold> on a dead branch of <italic><tp:taxon-name><tp:taxon-name-part taxon-name-part-type="genus" reg="Saraca">Saraca</tp:taxon-name-part></tp:taxon-name></italic> sp. <bold><italic>Sexual morph</italic>: <italic>Stromata</italic></bold> superficial, visible as a black conical or globose structure on the host surface, solitary, showing yellow scales on mature stromata, carbonaceous, brittle, fragile. <bold><italic>Ascomata</italic></bold> 420–440 × 450–510 μm (x̄ = 427 × 471 μm, n = 10), black, carbonaceous, globose to mammiform, 1 per stroma, covered with remnants of the host tissue, ostioles papillate. <bold><italic>Peridium</italic></bold> 10–20 μm wide, thick-walled, composed of several layers of cells of <italic>textura angularis</italic>, dark brown to black. <bold><italic>Paraphyses</italic></bold> 2–3 μm wide, filamentous, cylindrical, aseptate, unbranched, longer than asci. <bold><italic>Asci</italic></bold> 48–58 × 7–9 μm (x̄ = 53 × 8 μm, n = 10), unitunicate, cylindrical, long pedicellate, apically rounded, with a J+, apical ring (rarely seen). <bold><italic>Ascospores</italic></bold> 21–27 × 10–14 μm (x̄ = 24 × 12 μm, n = 30), uniseriate, hyaline when immature, dark brown at maturity, equilateral ellipsoidal to broadly fusoid, unicellular, guttulate, with a spiral germ slit over the whole spore length. <bold><italic>Asexual morph</italic></bold>: Undetermined.</p><fig id="F12" position="float" orientation="portrait"><object-id xmlns:xlink="http://www.w3.org/1999/xlink" content-type="doi" xlink:type="simple">10.3897/mycokeys.120.155915.figure12</object-id><object-id xmlns:xlink="http://www.w3.org/1999/xlink" content-type="arpha" xlink:type="simple">E88E1CD6-B56E-53D4-8457-C23D3F50BE27</object-id><label>Figure 12.</label><caption><p><italic><tp:taxon-name><tp:taxon-name-part taxon-name-part-type="genus" reg="Stilbohypoxylon">Stilbohypoxylon</tp:taxon-name-part><tp:taxon-name-part taxon-name-part-type="species" reg="chiangraiense">chiangraiense</tp:taxon-name-part></tp:taxon-name></italic> on the dead branch of <italic><tp:taxon-name><tp:taxon-name-part taxon-name-part-type="genus" reg="Saraca">Saraca</tp:taxon-name-part></tp:taxon-name></italic> sp. (<abbrev xmlns:xlink="http://www.w3.org/1999/xlink" xlink:title="Mae Fah Luang University Herbarium" id="ABBRID0EW3NM" xlink:type="simple">MFLU</abbrev> 24-0529, Holotype). <bold>a.</bold> Substrate; <bold>b, c.</bold> Appearance of stromata on the host, showing yellow scales (arrows indicating yellow scales); <bold>d, e.</bold> A horizontal section through a stroma; <bold>f.</bold> Peridium; <bold>g.</bold> Paraphyses; <bold>h, i.</bold> Immature asci; <bold>j.</bold> Apical apparatus stained in blue with Melzer’s reagent; <bold>k–m.</bold> Ascospores; <bold>n, o.</bold> Ascospores with a germ slit (arrows indicating a spiral germ slit); <bold>p, q.</bold> Colony on the <abbrev xmlns:xlink="http://www.w3.org/1999/xlink" xlink:title="potato dextrose agar" id="ABBRID0EO4NM" xlink:type="simple">PDA</abbrev> (<bold>p</bold> upper, <bold>q</bold> lower). Scale bars: 1 mm (<bold>b</bold>); 500 μm (<bold>c</bold>); 200 μm (<bold>d, e</bold>); 20 μm (<bold>g–j</bold>); 10 μm (<bold>f, k–o</bold>).</p></caption><graphic xmlns:xlink="http://www.w3.org/1999/xlink" xlink:href="mycokeys-120-035-g012.jpg" position="float" orientation="portrait" xlink:type="simple" id="oo_1384089.jpg"><uri content-type="original_file" xlink:type="simple">https://binary.pensoft.net/fig/1384089</uri></graphic></fig></tp:treatment-sec><tp:treatment-sec sec-type="description" id="SECID0EF5NM"><title>Culture characters.</title><p>Ascospores germinated on the <abbrev xmlns:xlink="http://www.w3.org/1999/xlink" xlink:title="potato dextrose agar" id="ABBRID0EL5NM" xlink:type="simple">PDA</abbrev> within 24 hours at 25 °C. Germ tubes are produced from both sides of the ascospore. The slow-growing colonies on the <abbrev xmlns:xlink="http://www.w3.org/1999/xlink" xlink:title="potato dextrose agar" id="ABBRID0EP5NM" xlink:type="simple">PDA</abbrev> reached 1–1.5 cm diam. After five days at 25 °C, circular in shape, cottony, slightly less dense towards the edge, white color in the front view, and pale yellow in the reverse view.</p></tp:treatment-sec><tp:treatment-sec sec-type="material" id="SECID0ET5NM"><title>Material examined.</title><p>Thailand • Chiang Rai, Nang Lae village, on decaying branch of <italic><tp:taxon-name><tp:taxon-name-part taxon-name-part-type="genus" reg="Saraca">Saraca</tp:taxon-name-part></tp:taxon-name></italic> sp. (<tp:taxon-name><tp:taxon-name-part taxon-name-part-type="family">Fabaceae</tp:taxon-name-part></tp:taxon-name>), 18 March 2024, Achala Rathnayaka, AA13 (<abbrev xmlns:xlink="http://www.w3.org/1999/xlink" xlink:title="Mae Fah Luang University Herbarium" id="ABBRID0EF6NM" xlink:type="simple">MFLU</abbrev> 24-0529, holotype); ex-type living culture, <named-content xmlns:xlink="http://www.w3.org/1999/xlink" content-type="dwc:institutional_code" xlink:title="Mae Fah Luang University Culture Collection" xlink:href="http://grbio.org/institution/mae-fah-luang-university-culture-collection" xlink:type="simple">MFLUCC</named-content> 24-0611.</p></tp:treatment-sec><tp:treatment-sec sec-type="notes" id="SECID0EN6NM"><title>Notes.</title><p>Based on the multi-gene phylogeny (<abbrev xmlns:xlink="http://www.w3.org/1999/xlink" xlink:title="internal transcribed spacer region" id="ABBRID0ET6NM" xlink:type="simple">ITS</abbrev>, <italic>rpb</italic>2, and <italic><abbrev xmlns:xlink="http://www.w3.org/1999/xlink" xlink:title="β-tubulin" id="ABBRID0E16NM" xlink:type="simple">β-tub</abbrev></italic>), our collections (<abbrev xmlns:xlink="http://www.w3.org/1999/xlink" xlink:title="Mae Fah Luang University Herbarium" id="ABBRID0E56NM" xlink:type="simple">MFLU</abbrev> 24-0529 and <named-content xmlns:xlink="http://www.w3.org/1999/xlink" content-type="dwc:institutional_code" xlink:title="Mae Fah Luang University Culture Collection" xlink:href="http://grbio.org/institution/mae-fah-luang-university-culture-collection" xlink:type="simple">MFLUCC</named-content> 24-0611) formed a distinct lineage sister to <italic><tp:taxon-name><tp:taxon-name-part taxon-name-part-type="genus" reg="Stilbohypoxylon">S.</tp:taxon-name-part><tp:taxon-name-part taxon-name-part-type="species" reg="quisquiliarum">quisquiliarum</tp:taxon-name-part></tp:taxon-name></italic> (YMJ 172) with 90% ML bootstrap and 0.98 PP support (Fig. <xref ref-type="fig" rid="F10">10</xref>). <italic><tp:taxon-name><tp:taxon-name-part taxon-name-part-type="genus" reg="Stilbohypoxylon">Stilbohypoxylon</tp:taxon-name-part><tp:taxon-name-part taxon-name-part-type="species" reg="chiangraiense">chiangraiense</tp:taxon-name-part></tp:taxon-name></italic> shares morphologies similar to the <italic><tp:taxon-name><tp:taxon-name-part taxon-name-part-type="genus" reg="Stilbohypoxylon">Stilbohypoxylon</tp:taxon-name-part></tp:taxon-name></italic> genus by having superficial, solitary, globose stromata, cylindrical asci with a J+, apical ring; and brown, ellipsoidal ascospores with a spiral germ slit. However, asci are very rarely observed in <italic><tp:taxon-name><tp:taxon-name-part taxon-name-part-type="genus" reg="Stilbohypoxylon">S.</tp:taxon-name-part><tp:taxon-name-part taxon-name-part-type="species" reg="chiangraiense">chiangraiense</tp:taxon-name-part></tp:taxon-name></italic>. <italic><tp:taxon-name><tp:taxon-name-part taxon-name-part-type="genus" reg="Stilbohypoxylon">Stilbohypoxylon</tp:taxon-name-part><tp:taxon-name-part taxon-name-part-type="species" reg="quisquiliarum">quisquiliarum</tp:taxon-name-part></tp:taxon-name></italic> differs from our fungal collection in that its yellow scales turn brown when mature, which are present on the stromata. In addition, our fungal collection has shorter ascospores (21–27 μm) than <italic><tp:taxon-name><tp:taxon-name-part taxon-name-part-type="genus" reg="Stilbohypoxylon">S.</tp:taxon-name-part><tp:taxon-name-part taxon-name-part-type="species" reg="quisquiliarum">quisquiliarum</tp:taxon-name-part></tp:taxon-name></italic> (27.5–28.5 μm) (<xref ref-type="bibr" rid="B148">Petrini 2004</xref>). The base pair differences between <italic><tp:taxon-name><tp:taxon-name-part taxon-name-part-type="genus" reg="Stilbohypoxylon">S.</tp:taxon-name-part><tp:taxon-name-part taxon-name-part-type="species" reg="chiangraiense">chiangraiense</tp:taxon-name-part></tp:taxon-name></italic> (<named-content xmlns:xlink="http://www.w3.org/1999/xlink" content-type="dwc:institutional_code" xlink:title="Mae Fah Luang University Culture Collection" xlink:href="http://grbio.org/institution/mae-fah-luang-university-culture-collection" xlink:type="simple">MFLUCC</named-content> 24-0611) and <italic><tp:taxon-name><tp:taxon-name-part taxon-name-part-type="genus" reg="Stilbohypoxylon">S.</tp:taxon-name-part><tp:taxon-name-part taxon-name-part-type="species" reg="quisquiliarum">quisquiliarum</tp:taxon-name-part></tp:taxon-name></italic> (YMJ 172) are as follows: <abbrev xmlns:xlink="http://www.w3.org/1999/xlink" xlink:title="internal transcribed spacer region" id="ABBRID0EGDOM" xlink:type="simple">ITS</abbrev> = 1.9% (11/578), <italic><abbrev xmlns:xlink="http://www.w3.org/1999/xlink" xlink:title="β-tubulin" id="ABBRID0ELDOM" xlink:type="simple">β-tub</abbrev></italic> = 11.9% (123/1033). Considering the morpho-molecular data analysis, we established <italic><tp:taxon-name><tp:taxon-name-part taxon-name-part-type="genus" reg="Stilbohypoxylon">S.</tp:taxon-name-part><tp:taxon-name-part taxon-name-part-type="species" reg="chiangraiense">chiangraiense</tp:taxon-name-part></tp:taxon-name></italic> as a new species in <italic><tp:taxon-name><tp:taxon-name-part taxon-name-part-type="genus" reg="Stilbohypoxylon">Stilbohypoxylon</tp:taxon-name-part></tp:taxon-name></italic>.</p></tp:treatment-sec><tp:treatment-sec><!--Section generated to contain objects referenced in tp:taxon-treatment.--><fig id="F10" position="float" orientation="portrait"><object-id xmlns:xlink="http://www.w3.org/1999/xlink" content-type="doi" xlink:type="simple">10.3897/mycokeys.120.155915.figure10</object-id><object-id xmlns:xlink="http://www.w3.org/1999/xlink" content-type="arpha" xlink:type="simple">D01C5F02-912A-54BF-BB84-E70C69CE553E</object-id><label>Figure 10.</label><caption><p>Phylogram generated from ML analysis based on the combined dataset of <abbrev xmlns:xlink="http://www.w3.org/1999/xlink" xlink:title="internal transcribed spacer region" id="ABBRID0ELJNM" xlink:type="simple">ITS</abbrev>, <italic>rpb</italic>2, and <italic><abbrev xmlns:xlink="http://www.w3.org/1999/xlink" xlink:title="β-tubulin" id="ABBRID0ESJNM" xlink:type="simple">β-tub</abbrev></italic>. The tree is rooted to <italic><tp:taxon-name><tp:taxon-name-part taxon-name-part-type="genus" reg="Hypoxylon">Hypoxylon</tp:taxon-name-part><tp:taxon-name-part taxon-name-part-type="species" reg="fragiforme">fragiforme</tp:taxon-name-part></tp:taxon-name></italic> (HAST 383 and MUCL 51264). Bootstrap support values for ML ≥ 70% and Bayesian posterior probabilities (PP) ≥ 0.90 are noted at the nodes. Strain numbers are noted after the species names. Strains isolated in this study are represented in blue, and type strains are in bold.</p></caption><graphic xmlns:xlink="http://www.w3.org/1999/xlink" xlink:href="mycokeys-120-035-g010.jpg" position="float" orientation="portrait" xlink:type="simple" id="oo_1384087.jpg"><uri content-type="original_file" xlink:type="simple">https://binary.pensoft.net/fig/1384087</uri></graphic></fig></tp:treatment-sec><ref-list><ref id="B148"><mixed-citation xmlns:xlink="http://www.w3.org/1999/xlink" xlink:type="simple"><person-group><name name-style="western"><surname>Petrini</surname><given-names>LE</given-names></name></person-group> (<year>2004</year>) <article-title>A revision of the genus <italic><tp:taxon-name><tp:taxon-name-part taxon-name-part-type="genus">Stilbohypoxylon</tp:taxon-name-part></tp:taxon-name></italic> (<tp:taxon-name><tp:taxon-name-part taxon-name-part-type="family">Xylariaceae</tp:taxon-name-part></tp:taxon-name>).</article-title><source>Sydowia</source><volume>56</volume>: <fpage>51</fpage>–<lpage>71</lpage>.</mixed-citation></ref></ref-list></tp:taxon-treatment>
