# Supplementary material for: ﻿Taxonomy, phylogeny, and bioactive potential of Xylariales (Sordariomycetes, Ascomycota) from Thailand: novel species discovery, new host and geographical records, and antibacterial properties
Source: MycoKeys. 2025 Jul 29;120:35–117. doi: 10.3897/mycokeys.120.155915 (PMC12326179; doi:10.3897/mycokeys.120.155915)
Supplement: XML Treatment for Hypomontagnella hibisci [file mycokeys.120.155915-treatment17.xml]

<!DOCTYPE tp:taxon-treatment
  PUBLIC "-//TaxonX//DTD Taxonomic Treatment Publishing DTD v0 20100105//EN" "tax-treatment-NSO.dtd">
<tp:taxon-treatment xmlns:tp="http://www.plazi.org/taxpub"><tp:treatment-meta><kwd-group><label>Taxon classification</label><kwd>
              <named-content content-type="kingdom">Fungi</named-content>
            </kwd><kwd>
              <named-content content-type="phylum">Ascomycota</named-content>
            </kwd><kwd>
              <named-content content-type="order">Xylariales</named-content>
            </kwd></kwd-group><mixed-citation publication-type="journal"><person-group><name><surname>Rathnayaka</surname><given-names>Achala R.</given-names></name><name><surname>Chethana</surname><given-names>K. W. Thilini</given-names></name><name><surname>Manowong</surname><given-names>Areerat</given-names></name><name><surname>Bhagya</surname><given-names>Amuhenage T.</given-names></name><name><surname>Win</surname><given-names>Hsan</given-names></name><name><surname>Tun</surname><given-names>Zaw L.</given-names></name><name><surname>Mapook</surname><given-names>Ausana</given-names></name><name><surname>Hyde</surname><given-names>Kevin D.</given-names></name></person-group><article-title>﻿Taxonomy, phylogeny, and bioactive potential of <tp:taxon-name><tp:taxon-name-part taxon-name-part-type="order">Xylariales</tp:taxon-name-part></tp:taxon-name> (<tp:taxon-name><tp:taxon-name-part taxon-name-part-type="class">Sordariomycetes</tp:taxon-name-part></tp:taxon-name>, <tp:taxon-name><tp:taxon-name-part taxon-name-part-type="phylum">Ascomycota</tp:taxon-name-part></tp:taxon-name>) from Thailand: novel species discovery, new host and geographical records, and antibacterial properties</article-title><source>MycoKeys</source><day>29</day><month>07</month><year>2025</year><volume>120</volume><fpage>35</fpage><lpage>117</lpage><pub-id pub-id-type="doi">10.3897/mycokeys.120.155915</pub-id></mixed-citation></tp:treatment-meta><tp:nomenclature><label>﻿</label><tp:taxon-name>
            <object-id xmlns:xlink="http://www.w3.org/1999/xlink" content-type="arpha" xlink:type="simple">B0C3A28D-4C43-5037-9064-D8FB59AF9633</object-id>
            <tp:taxon-name-part taxon-name-part-type="genus" reg="Hypomontagnella">Hypomontagnella</tp:taxon-name-part>
            <tp:taxon-name-part taxon-name-part-type="species" reg="hibisci">hibisci</tp:taxon-name-part>
            <object-id xmlns:xlink="http://www.w3.org/1999/xlink" xlink:type="simple">Index Fungorum number: IF903886</object-id>
            <object-id xmlns:xlink="http://www.w3.org/1999/xlink" xlink:type="simple">Facesoffungi Number: FoF17290</object-id>
          </tp:taxon-name><tp:taxon-authority>Rathnayaka, K.D. Hyde &amp; Chethana</tp:taxon-authority><tp:taxon-status xmlns:xlink="http://www.w3.org/1999/xlink" xlink:type="simple">sp. nov.</tp:taxon-status><xref ref-type="fig" rid="F14">Fig. 15</xref></tp:nomenclature><tp:treatment-sec sec-type="etymology" id="SECID0EZDPM"><title>Etymology.</title><p>In reference to the host genus from which the fungus was collected</p></tp:treatment-sec><tp:treatment-sec sec-type="Holotype" id="SECID0E5DPM"><title>Holotype.</title><p><abbrev xmlns:xlink="http://www.w3.org/1999/xlink" xlink:title="Mae Fah Luang University Herbarium" id="ABBRID0EEEPM" xlink:type="simple">MFLU</abbrev> 24-0532</p></tp:treatment-sec><tp:treatment-sec sec-type="description" id="SECID0EIEPM"><title>Description.</title><p><bold><italic>Saprobic</italic></bold> on a dead branch of <italic><tp:taxon-name><tp:taxon-name-part taxon-name-part-type="genus" reg="Hibiscus">Hibiscus</tp:taxon-name-part></tp:taxon-name></italic> sp. <bold><italic>Sexual morph</italic>: <italic>Stromata</italic></bold> effused-pulvinate, with conspicuous to inconspicuous perithecial mounds, surface blackish, carbonaceous tissue immediately beneath the surface and between the perithecial surface and perithecia. <bold><italic>Ascomata</italic></bold> 157–300 × 133–218 μm (x̄ = 223 × 178 μm, n = 5), globose to spherical, ostioles higher than the stromatal surface. <bold><italic>Peridium</italic></bold> 13–26 μm diam., composed of thin-walled, brown to dark brown cells of <italic>textura angularis</italic>. <bold><italic>Paraphyses</italic></bold> 2–3 μm wide, hyaline, filamentous, long, branched, aseptate, arising from the base of ascomata. <bold><italic>Asci</italic></bold> 78–100 × 5–6 μm (x̄ = 90 × 5.4 μm, n = 25), the spore-bearing parts 46–53 µm long, 8-spored, cylindrical, with J-, apical ring and a stipe of 28–36 µm long. <bold><italic>Ascospores</italic></bold> 7–9 × 3–5 μm (x̄ = 8 × 4 μm, n = 30), unicellular, uni-seriate, slightly overlapping, ellipsoid, with narrowly rounded ends, slightly curved, hyaline to dark brown, smooth to finely roughened, guttulate. <bold><italic>Asexual morph</italic></bold>: Undetermined.</p><fig id="F14" position="float" orientation="portrait"><object-id xmlns:xlink="http://www.w3.org/1999/xlink" content-type="doi" xlink:type="simple">10.3897/mycokeys.120.155915.figure15</object-id><object-id xmlns:xlink="http://www.w3.org/1999/xlink" content-type="arpha" xlink:type="simple">C0C304E6-C023-5BF4-A9B0-8EBD45D9C5E1</object-id><label>Figure 15.</label><caption><p><italic><tp:taxon-name><tp:taxon-name-part taxon-name-part-type="genus" reg="Hypomontagnella">Hypomontagnella</tp:taxon-name-part><tp:taxon-name-part taxon-name-part-type="species" reg="hibisci">hibisci</tp:taxon-name-part></tp:taxon-name></italic> on a decaying branch of <italic><tp:taxon-name><tp:taxon-name-part taxon-name-part-type="genus" reg="Hibiscus">Hibiscus</tp:taxon-name-part></tp:taxon-name></italic> sp. (<abbrev xmlns:xlink="http://www.w3.org/1999/xlink" xlink:title="Mae Fah Luang University Herbarium" id="ABBRID0ENGPM" xlink:type="simple">MFLU</abbrev> 24-0532, Holotype). <bold>a.</bold> Substrate; <bold>b.</bold> Mature stroma on the bark; <bold>c.</bold> Stromatal surface showing papillate and ostiolar discs (indicated by white arrows); <bold>d–f.</bold> Stromata in vertical sections; <bold>g.</bold> Peridium; <bold>h.</bold> Paraphyses; <bold>i–m.</bold> Asci; <bold>n.</bold> Apical apparatus with Melzer’s reagent; <bold>o–r.</bold> Ascospores; <bold>s, t.</bold> Colony on the <abbrev xmlns:xlink="http://www.w3.org/1999/xlink" xlink:title="potato dextrose agar" id="ABBRID0EFHPM" xlink:type="simple">PDA</abbrev> (<bold>s</bold> upper, <bold>t</bold> lower). Scale bars: 2 mm (<bold>b</bold>); 1 mm (<bold>c</bold>); 200 μm (<bold>d</bold>); 100 μm (<bold>e</bold>); 50 μm (<bold>f</bold>); 10 μm (<bold>g, n</bold>); 20 μm (<bold>h–m</bold>); 5 μm (<bold>o–r</bold>).</p></caption><graphic xmlns:xlink="http://www.w3.org/1999/xlink" xlink:href="mycokeys-120-035-g015.jpg" position="float" orientation="portrait" xlink:type="simple" id="oo_1384092.jpg"><uri content-type="original_file" xlink:type="simple">https://binary.pensoft.net/fig/1384092</uri></graphic></fig></tp:treatment-sec><tp:treatment-sec sec-type="description" id="SECID0ECIPM"><title>Culture characteristics.</title><p>Ascospores are germinated on the <abbrev xmlns:xlink="http://www.w3.org/1999/xlink" xlink:title="potato dextrose agar" id="ABBRID0EIIPM" xlink:type="simple">PDA</abbrev> within 24 hours at 25 °C. Germ tubes are produced from one side of the ascospore. Colonies on the <abbrev xmlns:xlink="http://www.w3.org/1999/xlink" xlink:title="potato dextrose agar" id="ABBRID0EMIPM" xlink:type="simple">PDA</abbrev> reach 1.5–2.5 cm diam. after seven days at 25 °C, circular in shape, flat, cottony, slightly less dense towards the edge, white color in the front view, and pale yellow in the reverse view.</p></tp:treatment-sec><tp:treatment-sec sec-type="material" id="SECID0EQIPM"><title>Material examined.</title><p>Thailand • Chiang Rai, Mae Fah Luang University premises, on a decaying branch of <italic><tp:taxon-name><tp:taxon-name-part taxon-name-part-type="genus" reg="Hibiscus">Hibiscus</tp:taxon-name-part></tp:taxon-name></italic> sp. (<tp:taxon-name><tp:taxon-name-part taxon-name-part-type="family">Malvaceae</tp:taxon-name-part></tp:taxon-name>), 08 March 2024, Zaw Lin Tun, AZ01 (<abbrev xmlns:xlink="http://www.w3.org/1999/xlink" xlink:title="Mae Fah Luang University Herbarium" id="ABBRID0ECJPM" xlink:type="simple">MFLU</abbrev> 24-0532, holotype); ex-type culture <named-content xmlns:xlink="http://www.w3.org/1999/xlink" content-type="dwc:institutional_code" xlink:title="Mae Fah Luang University Culture Collection" xlink:href="http://grbio.org/institution/mae-fah-luang-university-culture-collection" xlink:type="simple">MFLUCC</named-content> 24-0613.</p></tp:treatment-sec><tp:treatment-sec sec-type="notes" id="SECID0EKJPM"><title>Notes.</title><p><italic><tp:taxon-name><tp:taxon-name-part taxon-name-part-type="genus" reg="Hypomontagnella">Hypomontagnella</tp:taxon-name-part><tp:taxon-name-part taxon-name-part-type="species" reg="hibisci">hibisci</tp:taxon-name-part></tp:taxon-name></italic> (<named-content xmlns:xlink="http://www.w3.org/1999/xlink" content-type="dwc:institutional_code" xlink:title="Mae Fah Luang University Culture Collection" xlink:href="http://grbio.org/institution/mae-fah-luang-university-culture-collection" xlink:type="simple">MFLUCC</named-content> 24-0613) is similar to <italic><tp:taxon-name><tp:taxon-name-part taxon-name-part-type="genus" reg="Hypomontagnella">Hypomontagnella</tp:taxon-name-part></tp:taxon-name></italic> in having stromata with conical, papillate ostioles and cylindrical asci with a short pedicel (<xref ref-type="bibr" rid="B101">Lambert et al. 2019</xref>). According to the multi-gene phylogenetic analyses, our strains (<abbrev xmlns:xlink="http://www.w3.org/1999/xlink" xlink:title="Mae Fah Luang University Herbarium" id="ABBRID0EKKPM" xlink:type="simple">MFLU</abbrev> 24-0532 and <named-content xmlns:xlink="http://www.w3.org/1999/xlink" content-type="dwc:institutional_code" xlink:title="Mae Fah Luang University Culture Collection" xlink:href="http://grbio.org/institution/mae-fah-luang-university-culture-collection" xlink:type="simple">MFLUCC</named-content> 24-0613) formed a separate lineage sister to <italic><tp:taxon-name><tp:taxon-name-part taxon-name-part-type="genus" reg="Hypomontagnella">H.</tp:taxon-name-part><tp:taxon-name-part taxon-name-part-type="species" reg="monticulosa">monticulosa</tp:taxon-name-part></tp:taxon-name></italic> (MUCL 54604 and <named-content xmlns:xlink="http://www.w3.org/1999/xlink" content-type="dwc:institutional_code" xlink:title="Mae Fah Luang University Culture Collection" xlink:href="http://grbio.org/institution/mae-fah-luang-university-culture-collection" xlink:type="simple">MFLUCC</named-content> 24-0613) with 100% ML bootstrap and 1.00 PP support (Fig. <xref ref-type="fig" rid="F21">13</xref>). However, <italic><tp:taxon-name><tp:taxon-name-part taxon-name-part-type="genus" reg="Hypomontagnella">H.</tp:taxon-name-part><tp:taxon-name-part taxon-name-part-type="species" reg="hibisci">hibisci</tp:taxon-name-part></tp:taxon-name></italic> has globose to spherical perithecia and asci with J-, apical rings, whereas <italic><tp:taxon-name><tp:taxon-name-part taxon-name-part-type="genus" reg="Hypomontagnella">H.</tp:taxon-name-part><tp:taxon-name-part taxon-name-part-type="species" reg="monticulosa">monticulosa</tp:taxon-name-part></tp:taxon-name></italic> has spherical to obovoid perithecia and asci with J+ discoid apical rings (<xref ref-type="bibr" rid="B30">Chethana et al. 2021a</xref>). Additionally, <italic><tp:taxon-name><tp:taxon-name-part taxon-name-part-type="genus" reg="Hypomontagnella">H.</tp:taxon-name-part><tp:taxon-name-part taxon-name-part-type="species" reg="monticulosa">monticulosa</tp:taxon-name-part></tp:taxon-name></italic> differs from <italic><tp:taxon-name><tp:taxon-name-part taxon-name-part-type="genus" reg="Hypomontagnella">H.</tp:taxon-name-part><tp:taxon-name-part taxon-name-part-type="species" reg="hibisci">hibisci</tp:taxon-name-part></tp:taxon-name></italic> by having ascospores with a straight, spore-length germ slit, which is not observed in <italic><tp:taxon-name><tp:taxon-name-part taxon-name-part-type="genus" reg="Hypomontagnella">H.</tp:taxon-name-part><tp:taxon-name-part taxon-name-part-type="species" reg="hibisci">hibisci</tp:taxon-name-part></tp:taxon-name></italic> (<xref ref-type="bibr" rid="B30">Chethana et al. 2021a</xref>). With the evidence of unique morphology and distinct phylogeny, we introduce <italic><tp:taxon-name><tp:taxon-name-part taxon-name-part-type="genus" reg="Hypomontagnella">H.</tp:taxon-name-part><tp:taxon-name-part taxon-name-part-type="species" reg="hibisci">hibisci</tp:taxon-name-part></tp:taxon-name></italic> as a new species.</p></tp:treatment-sec><tp:treatment-sec><!--Section generated to contain objects referenced in tp:taxon-treatment.--><fig id="F21" position="float" orientation="portrait"><object-id xmlns:xlink="http://www.w3.org/1999/xlink" content-type="doi" xlink:type="simple">10.3897/mycokeys.120.155915.figure13</object-id><object-id xmlns:xlink="http://www.w3.org/1999/xlink" content-type="arpha" xlink:type="simple">09EC9F5B-9074-5A35-98BA-D063629954CA</object-id><label>Figure 13.</label><caption><p>Phylogram generated from ML analysis based on the combined dataset of <abbrev xmlns:xlink="http://www.w3.org/1999/xlink" xlink:title="internal transcribed spacer region" id="ABBRID0EHNOM" xlink:type="simple">ITS</abbrev>, <abbrev xmlns:xlink="http://www.w3.org/1999/xlink" xlink:title="large subunit rDNA" id="ABBRID0ELNOM" xlink:type="simple">LSU</abbrev>, <italic>rpb</italic>2, and <italic><abbrev xmlns:xlink="http://www.w3.org/1999/xlink" xlink:title="β-tubulin" id="ABBRID0ESNOM" xlink:type="simple">β-tub</abbrev></italic>. The tree is rooted to <italic><tp:taxon-name><tp:taxon-name-part taxon-name-part-type="genus" reg="Graphostroma">Graphostroma</tp:taxon-name-part><tp:taxon-name-part taxon-name-part-type="species" reg="platystomum">platystomum</tp:taxon-name-part></tp:taxon-name></italic> (CBS 270.87), <italic><tp:taxon-name><tp:taxon-name-part taxon-name-part-type="genus" reg="Natonodosa">Natonodosa</tp:taxon-name-part><tp:taxon-name-part taxon-name-part-type="species" reg="speciosa">speciosa</tp:taxon-name-part></tp:taxon-name></italic> (CLM RV86), <italic><tp:taxon-name><tp:taxon-name-part taxon-name-part-type="genus" reg="Xylaria">Xylaria</tp:taxon-name-part><tp:taxon-name-part taxon-name-part-type="species" reg="arbuscula">arbuscula</tp:taxon-name-part></tp:taxon-name></italic> (CBS 126415), and <italic><tp:taxon-name><tp:taxon-name-part taxon-name-part-type="genus" reg="Xylaria">X.</tp:taxon-name-part><tp:taxon-name-part taxon-name-part-type="species" reg="hypoxylon">hypoxylon</tp:taxon-name-part></tp:taxon-name></italic> (CBS 122620). Bootstrap support values for ML ≥ 70% and Bayesian posterior probabilities (PP) ≥ 0.90 are noted at the nodes. Strain numbers are noted after the species names. Strains isolated in this study are represented in blue, and type strains are in bold.</p></caption><graphic xmlns:xlink="http://www.w3.org/1999/xlink" xlink:href="mycokeys-120-035-g013.jpg" position="float" orientation="portrait" xlink:type="simple" id="oo_1384090.jpg"><uri content-type="original_file" xlink:type="simple">https://binary.pensoft.net/fig/1384090</uri></graphic></fig></tp:treatment-sec><ref-list><ref id="B101"><mixed-citation xmlns:xlink="http://www.w3.org/1999/xlink" xlink:type="simple"><person-group><name name-style="western"><surname>Lambert</surname><given-names>C</given-names></name><name name-style="western"><surname>Wendt</surname><given-names>L</given-names></name><name name-style="western"><surname>Hladki</surname><given-names>AI</given-names></name><name name-style="western"><surname>Stadler</surname><given-names>M</given-names></name><name name-style="western"><surname>Sir</surname><given-names>EB</given-names></name></person-group> (<year>2019</year>) <article-title><italic><tp:taxon-name><tp:taxon-name-part taxon-name-part-type="genus">Hypomontagnella</tp:taxon-name-part></tp:taxon-name></italic> (<tp:taxon-name><tp:taxon-name-part taxon-name-part-type="family">Hypoxylaceae</tp:taxon-name-part></tp:taxon-name>): A new genus segregated from <italic><tp:taxon-name><tp:taxon-name-part taxon-name-part-type="genus">Hypoxylon</tp:taxon-name-part></tp:taxon-name></italic> by a polyphasic taxonomic approach.</article-title><source>Mycological Progress</source><volume>18</volume>: <fpage>187</fpage>–<lpage>201</lpage>. <ext-link xlink:href="10.1007/s11557-018-1452-z" ext-link-type="doi" xlink:type="simple">https://doi.org/10.1007/s11557-018-1452-z</ext-link></mixed-citation></ref><ref id="B30"><mixed-citation xmlns:xlink="http://www.w3.org/1999/xlink" xlink:type="simple"><person-group><name name-style="western"><surname>Chethana</surname><given-names>KWT</given-names></name><name name-style="western"><surname>Niranjan</surname><given-names>M</given-names></name><name name-style="western"><surname>Dong</surname><given-names>W</given-names></name><name name-style="western"><surname>Samarakoon</surname><given-names>MC</given-names></name><name name-style="western"><surname>Bao</surname><given-names>DF</given-names></name><name name-style="western"><surname>Calabon</surname><given-names>MS</given-names></name><name name-style="western"><surname>Chaiwan</surname><given-names>N</given-names></name><name name-style="western"><surname>Chuankid</surname><given-names>B</given-names></name><name name-style="western"><surname>Dayarathne</surname><given-names>MC</given-names></name><name name-style="western"><surname>De Silva</surname><given-names>NI</given-names></name><name name-style="western"><surname>Devadatha</surname><given-names>B</given-names></name></person-group> (<year>2021a</year>) <article-title>AJOM new records and collections of fungi: 101–150.</article-title><source>Asian Journal of Mycology</source><volume>4</volume>: <fpage>113</fpage>–<lpage>260</lpage>. <ext-link xlink:href="10.5943/ajom/4/1/8" ext-link-type="doi" xlink:type="simple">https://doi.org/10.5943/ajom/4/1/8</ext-link></mixed-citation></ref></ref-list></tp:taxon-treatment>
