# Supplementary material for: ﻿Taxonomy, phylogeny, and bioactive potential of Xylariales (Sordariomycetes, Ascomycota) from Thailand: novel species discovery, new host and geographical records, and antibacterial properties
Source: MycoKeys. 2025 Jul 29;120:35–117. doi: 10.3897/mycokeys.120.155915 (PMC12326179; doi:10.3897/mycokeys.120.155915)
Supplement: XML Treatment for Hypomontagnella monticulosa [file mycokeys.120.155915-treatment18.xml]

<!DOCTYPE tp:taxon-treatment
  PUBLIC "-//TaxonX//DTD Taxonomic Treatment Publishing DTD v0 20100105//EN" "tax-treatment-NSO.dtd">
<tp:taxon-treatment xmlns:tp="http://www.plazi.org/taxpub"><tp:treatment-meta><kwd-group><label>Taxon classification</label><kwd>
              <named-content content-type="kingdom">Fungi</named-content>
            </kwd><kwd>
              <named-content content-type="phylum">Ascomycota</named-content>
            </kwd><kwd>
              <named-content content-type="order">Xylariales</named-content>
            </kwd></kwd-group><mixed-citation publication-type="journal"><person-group><name><surname>Rathnayaka</surname><given-names>Achala R.</given-names></name><name><surname>Chethana</surname><given-names>K. W. Thilini</given-names></name><name><surname>Manowong</surname><given-names>Areerat</given-names></name><name><surname>Bhagya</surname><given-names>Amuhenage T.</given-names></name><name><surname>Win</surname><given-names>Hsan</given-names></name><name><surname>Tun</surname><given-names>Zaw L.</given-names></name><name><surname>Mapook</surname><given-names>Ausana</given-names></name><name><surname>Hyde</surname><given-names>Kevin D.</given-names></name></person-group><article-title>﻿Taxonomy, phylogeny, and bioactive potential of <tp:taxon-name><tp:taxon-name-part taxon-name-part-type="order">Xylariales</tp:taxon-name-part></tp:taxon-name> (<tp:taxon-name><tp:taxon-name-part taxon-name-part-type="class">Sordariomycetes</tp:taxon-name-part></tp:taxon-name>, <tp:taxon-name><tp:taxon-name-part taxon-name-part-type="phylum">Ascomycota</tp:taxon-name-part></tp:taxon-name>) from Thailand: novel species discovery, new host and geographical records, and antibacterial properties</article-title><source>MycoKeys</source><day>29</day><month>07</month><year>2025</year><volume>120</volume><fpage>35</fpage><lpage>117</lpage><pub-id pub-id-type="doi">10.3897/mycokeys.120.155915</pub-id></mixed-citation></tp:treatment-meta><tp:nomenclature><label>﻿</label><tp:taxon-name>
            <object-id xmlns:xlink="http://www.w3.org/1999/xlink" content-type="arpha" xlink:type="simple">6CFB1552-E384-563C-A0BF-D92B6618326B</object-id>
            <tp:taxon-name-part taxon-name-part-type="genus" reg="Hypomontagnella">Hypomontagnella</tp:taxon-name-part>
            <tp:taxon-name-part taxon-name-part-type="species" reg="monticulosa">monticulosa</tp:taxon-name-part>
            <object-id xmlns:xlink="http://www.w3.org/1999/xlink" xlink:type="simple">Index Fungorum: IF827252</object-id>
            <object-id xmlns:xlink="http://www.w3.org/1999/xlink" xlink:type="simple">Facesoffungi Number: FoF06781</object-id>
          </tp:taxon-name><tp:taxon-authority>(Mont.) Sir, L. Wendt &amp; C. Lamb., in Lambert, Wendt, Hladki, Stadler &amp; Sir, Mycol. Progr. 18(1–2): 190 (2019)</tp:taxon-authority><xref ref-type="fig" rid="F15">Fig. 16</xref></tp:nomenclature><tp:treatment-sec sec-type="description" id="SECID0E5OPM"><title>Description.</title><p><bold><italic>Saprobic</italic></bold> on a dead branch of <italic><tp:taxon-name><tp:taxon-name-part taxon-name-part-type="genus" reg="Macaranga">Macaranga</tp:taxon-name-part><tp:taxon-name-part taxon-name-part-type="species" reg="peltata">peltata</tp:taxon-name-part></tp:taxon-name></italic>. <bold><italic>Sexual morph</italic>: <italic>Stromata</italic></bold> effused-pulvinate, with conspicuous to inconspicuous perithecial mounds, surface blackish, woody to carbonaceous tissue immediately beneath the surface and between the perithecial surface and the perithecia. <bold><italic>Perithecia</italic></bold> globose to subglobose, ostioles higher than the stromatal surface. <bold><italic>Paraphyses</italic></bold> 4–7 μm wide, hyaline, abundant, persistent, unbranched, septate. <bold><italic>Asci</italic></bold> 70–95 × 4–6.5 μm (x̄ = 82 × 5.4 μm, n = 20), the spore-bearing parts 40–50 µm long with stipes 36–44 µm long, 8-spored, unitunicate, cylindrical, with J+, discoid apical ring. <bold><italic>Ascospores</italic></bold> 6–8 × 3–4 μm (x̄ = 7.2 × 3.4 μm, n = 30), uniseriate, unicellular, ellipsoid-inequilateral, with broadly to less frequently narrowly rounded ends, light brown to brown, smooth. <bold><italic>Asexual morph</italic></bold>: Undetermined.</p><fig id="F15" position="float" orientation="portrait"><object-id xmlns:xlink="http://www.w3.org/1999/xlink" content-type="doi" xlink:type="simple">10.3897/mycokeys.120.155915.figure16</object-id><object-id xmlns:xlink="http://www.w3.org/1999/xlink" content-type="arpha" xlink:type="simple">DF053F42-1D66-56BA-848A-F464E3E41FED</object-id><label>Figure 16.</label><caption><p><italic><tp:taxon-name><tp:taxon-name-part taxon-name-part-type="genus" reg="Hypomontagnella">Hypomontagnella</tp:taxon-name-part><tp:taxon-name-part taxon-name-part-type="species" reg="monticulosa">monticulosa</tp:taxon-name-part></tp:taxon-name></italic> on a dead branch of <italic><tp:taxon-name><tp:taxon-name-part taxon-name-part-type="genus" reg="Macaranga">Macaranga</tp:taxon-name-part><tp:taxon-name-part taxon-name-part-type="species" reg="peltata">peltata</tp:taxon-name-part></tp:taxon-name></italic> (<abbrev xmlns:xlink="http://www.w3.org/1999/xlink" xlink:title="Mae Fah Luang University Herbarium" id="ABBRID0EGRPM" xlink:type="simple">MFLU</abbrev> 24-0531, a new host record). <bold>a.</bold> Substrate; <bold>b, c.</bold> Appearance of mature stroma on the host; <bold>d.</bold> A horizontal section through ascomata; <bold>e.</bold> Paraphyses; <bold>f–i.</bold> Asci; <bold>j.</bold> Apical apparatus stained blue with Melzer’s reagent; <bold>k–n.</bold> Ascospores; <bold>o.</bold> A germinated ascospore; <bold>p, q.</bold> Colony on the <abbrev xmlns:xlink="http://www.w3.org/1999/xlink" xlink:title="potato dextrose agar" id="ABBRID0E3RPM" xlink:type="simple">PDA</abbrev> (<bold>p</bold> upper, <bold>q</bold> lower). Scale bars: 2 mm (<bold>b</bold>); 500 μm (<bold>c</bold>); 200 μm (<bold>d</bold>); 20 μm (<bold>e–i</bold>); 10 μm (<bold>j, o</bold>); 5 μm (<bold>k–n</bold>).</p></caption><graphic xmlns:xlink="http://www.w3.org/1999/xlink" xlink:href="mycokeys-120-035-g016.jpg" position="float" orientation="portrait" xlink:type="simple" id="oo_1384093.jpg"><uri content-type="original_file" xlink:type="simple">https://binary.pensoft.net/fig/1384093</uri></graphic></fig></tp:treatment-sec><tp:treatment-sec sec-type="description" id="SECID0EVSPM"><title>Culture characteristics.</title><p>Ascospores are germinated on the <abbrev xmlns:xlink="http://www.w3.org/1999/xlink" xlink:title="potato dextrose agar" id="ABBRID0E2SPM" xlink:type="simple">PDA</abbrev> within 24 hours at 25 °C. Germ tubes are produced from one side of the ascospore. The slow-growing colonies on the <abbrev xmlns:xlink="http://www.w3.org/1999/xlink" xlink:title="potato dextrose agar" id="ABBRID0E6SPM" xlink:type="simple">PDA</abbrev> reach 1.0–1.5 cm diam. after seven days at 25 °C, circular in shape, flat, cottony, slightly less dense towards the edge, white color in the front view, and pale yellow in the reverse view.</p></tp:treatment-sec><tp:treatment-sec sec-type="material" id="SECID0EDTPM"><title>Material examined.</title><p>Thailand • Chiang Rai, Nang Lae village, on decaying branch of <italic><tp:taxon-name><tp:taxon-name-part taxon-name-part-type="genus" reg="Macaranga">Macaranga</tp:taxon-name-part><tp:taxon-name-part taxon-name-part-type="species" reg="peltata">peltata</tp:taxon-name-part></tp:taxon-name></italic> (<tp:taxon-name><tp:taxon-name-part taxon-name-part-type="family">Euphorbiaceae</tp:taxon-name-part></tp:taxon-name>), 18 March 2024, Achala Rathnayaka, AA10 (<abbrev xmlns:xlink="http://www.w3.org/1999/xlink" xlink:title="Mae Fah Luang University Herbarium" id="ABBRID0EZTPM" xlink:type="simple">MFLU</abbrev> 24-0531); living culture, <named-content xmlns:xlink="http://www.w3.org/1999/xlink" content-type="dwc:institutional_code" xlink:title="Mae Fah Luang University Culture Collection" xlink:href="http://grbio.org/institution/mae-fah-luang-university-culture-collection" xlink:type="simple">MFLUCC</named-content> 24-0612.</p></tp:treatment-sec><tp:treatment-sec sec-type="distribution" id="SECID0EBUPM"><title>Known distribution and hosts.</title><p>Argentina (<italic><tp:taxon-name><tp:taxon-name-part taxon-name-part-type="genus" reg="Ficus">Ficus</tp:taxon-name-part><tp:taxon-name-part taxon-name-part-type="species" reg="maroma">maroma</tp:taxon-name-part></tp:taxon-name></italic>) (<xref ref-type="bibr" rid="B101">Lambert et al. 2019</xref>), French Polynesia (dead wood) (<xref ref-type="bibr" rid="B101">Lambert et al. 2019</xref>), Indonesia, Malaysia (lichen, Sargassum seaweed) (<xref ref-type="bibr" rid="B231">Zainee et al. 2018</xref>), Paraguay (dead wood) (<xref ref-type="bibr" rid="B101">Lambert et al. 2019</xref>), Thailand (<italic><tp:taxon-name><tp:taxon-name-part taxon-name-part-type="genus" reg="Leucaena">Leucaena</tp:taxon-name-part><tp:taxon-name-part taxon-name-part-type="species" reg="leucocephala">leucocephala</tp:taxon-name-part></tp:taxon-name></italic>, <italic><tp:taxon-name><tp:taxon-name-part taxon-name-part-type="genus" reg="Macaranga">Macaranga</tp:taxon-name-part><tp:taxon-name-part taxon-name-part-type="species" reg="peltata">peltata</tp:taxon-name-part></tp:taxon-name></italic>) (<xref ref-type="bibr" rid="B30">Chethana et al. 2021a</xref>, this study), USA (<italic><tp:taxon-name><tp:taxon-name-part taxon-name-part-type="genus" reg="Cladonia">Cladonia</tp:taxon-name-part><tp:taxon-name-part taxon-name-part-type="species" reg="leporina">leporina</tp:taxon-name-part></tp:taxon-name></italic>) (<xref ref-type="bibr" rid="B207">U’Ren et al. 2016</xref>).</p></tp:treatment-sec><tp:treatment-sec sec-type="notes" id="SECID0ELWPM"><title>Notes.</title><p>Morphologically, our collection (<named-content xmlns:xlink="http://www.w3.org/1999/xlink" content-type="dwc:institutional_code" xlink:title="Mae Fah Luang University Culture Collection" xlink:href="http://grbio.org/institution/mae-fah-luang-university-culture-collection" xlink:type="simple">MFLUCC</named-content> 24-0612) is similar to the ex-type strain of <italic><tp:taxon-name><tp:taxon-name-part taxon-name-part-type="genus" reg="Hypomontagnella">H.</tp:taxon-name-part><tp:taxon-name-part taxon-name-part-type="species" reg="monticulosa">monticulosa</tp:taxon-name-part></tp:taxon-name></italic> (MUCL 54604), which was collected from a dead branch of <italic><tp:taxon-name><tp:taxon-name-part taxon-name-part-type="genus" reg="Leucaena">Leucaena</tp:taxon-name-part><tp:taxon-name-part taxon-name-part-type="species" reg="leucocephala">leucocephala</tp:taxon-name-part></tp:taxon-name></italic> in Thailand (<xref ref-type="bibr" rid="B30">Chethana et al. 2021a</xref>). However, asci (70–95 μm vs. 85–110 μm) and ascospores (6–8 μm vs. 7.5–9.3 μm) of our collection (<named-content xmlns:xlink="http://www.w3.org/1999/xlink" content-type="dwc:institutional_code" xlink:title="Mae Fah Luang University Culture Collection" xlink:href="http://grbio.org/institution/mae-fah-luang-university-culture-collection" xlink:type="simple">MFLUCC</named-content> 24-0612) are shorter than the ex-type strain (MUCL 54604) (<xref ref-type="bibr" rid="B30">Chethana et al. 2021a</xref>). According to multi-gene phylogeny (<abbrev xmlns:xlink="http://www.w3.org/1999/xlink" xlink:title="internal transcribed spacer region" id="ABBRID0EXXPM" xlink:type="simple">ITS</abbrev>, <abbrev xmlns:xlink="http://www.w3.org/1999/xlink" xlink:title="large subunit rDNA" id="ABBRID0E2XPM" xlink:type="simple">LSU</abbrev>, <italic>rpb</italic>2, and <italic><abbrev xmlns:xlink="http://www.w3.org/1999/xlink" xlink:title="β-tubulin" id="ABBRID0ECYPM" xlink:type="simple">β-tub</abbrev></italic>), our strain (<named-content xmlns:xlink="http://www.w3.org/1999/xlink" content-type="dwc:institutional_code" xlink:title="Mae Fah Luang University Culture Collection" xlink:href="http://grbio.org/institution/mae-fah-luang-university-culture-collection" xlink:type="simple">MFLUCC</named-content> 24-0612) clusters with the ex-type strain of <italic><tp:taxon-name><tp:taxon-name-part taxon-name-part-type="genus" reg="Hypomontagnella">H.</tp:taxon-name-part><tp:taxon-name-part taxon-name-part-type="species" reg="monticulosa">monticulosa</tp:taxon-name-part></tp:taxon-name></italic> (MUCL 54604) with 100% ML bootstrap and 1.00 PP support (Fig. <xref ref-type="fig" rid="F21">13</xref>). Based on the morpho-molecular evidence, we established the first host record of <italic><tp:taxon-name><tp:taxon-name-part taxon-name-part-type="genus" reg="Hypomontagnella">H.</tp:taxon-name-part><tp:taxon-name-part taxon-name-part-type="species" reg="monticulosa">monticulosa</tp:taxon-name-part></tp:taxon-name></italic> on <italic><tp:taxon-name><tp:taxon-name-part taxon-name-part-type="genus" reg="Macaranga">Macaranga</tp:taxon-name-part><tp:taxon-name-part taxon-name-part-type="species" reg="peltata">peltata</tp:taxon-name-part></tp:taxon-name></italic> in Thailand.</p></tp:treatment-sec><tp:treatment-sec><!--Section generated to contain objects referenced in tp:taxon-treatment.--><fig id="F21" position="float" orientation="portrait"><object-id xmlns:xlink="http://www.w3.org/1999/xlink" content-type="doi" xlink:type="simple">10.3897/mycokeys.120.155915.figure13</object-id><object-id xmlns:xlink="http://www.w3.org/1999/xlink" content-type="arpha" xlink:type="simple">09EC9F5B-9074-5A35-98BA-D063629954CA</object-id><label>Figure 13.</label><caption><p>Phylogram generated from ML analysis based on the combined dataset of <abbrev xmlns:xlink="http://www.w3.org/1999/xlink" xlink:title="internal transcribed spacer region" id="ABBRID0EHNOM" xlink:type="simple">ITS</abbrev>, <abbrev xmlns:xlink="http://www.w3.org/1999/xlink" xlink:title="large subunit rDNA" id="ABBRID0ELNOM" xlink:type="simple">LSU</abbrev>, <italic>rpb</italic>2, and <italic><abbrev xmlns:xlink="http://www.w3.org/1999/xlink" xlink:title="β-tubulin" id="ABBRID0ESNOM" xlink:type="simple">β-tub</abbrev></italic>. The tree is rooted to <italic><tp:taxon-name><tp:taxon-name-part taxon-name-part-type="genus" reg="Graphostroma">Graphostroma</tp:taxon-name-part><tp:taxon-name-part taxon-name-part-type="species" reg="platystomum">platystomum</tp:taxon-name-part></tp:taxon-name></italic> (CBS 270.87), <italic><tp:taxon-name><tp:taxon-name-part taxon-name-part-type="genus" reg="Natonodosa">Natonodosa</tp:taxon-name-part><tp:taxon-name-part taxon-name-part-type="species" reg="speciosa">speciosa</tp:taxon-name-part></tp:taxon-name></italic> (CLM RV86), <italic><tp:taxon-name><tp:taxon-name-part taxon-name-part-type="genus" reg="Xylaria">Xylaria</tp:taxon-name-part><tp:taxon-name-part taxon-name-part-type="species" reg="arbuscula">arbuscula</tp:taxon-name-part></tp:taxon-name></italic> (CBS 126415), and <italic><tp:taxon-name><tp:taxon-name-part taxon-name-part-type="genus" reg="Xylaria">X.</tp:taxon-name-part><tp:taxon-name-part taxon-name-part-type="species" reg="hypoxylon">hypoxylon</tp:taxon-name-part></tp:taxon-name></italic> (CBS 122620). Bootstrap support values for ML ≥ 70% and Bayesian posterior probabilities (PP) ≥ 0.90 are noted at the nodes. Strain numbers are noted after the species names. Strains isolated in this study are represented in blue, and type strains are in bold.</p></caption><graphic xmlns:xlink="http://www.w3.org/1999/xlink" xlink:href="mycokeys-120-035-g013.jpg" position="float" orientation="portrait" xlink:type="simple" id="oo_1384090.jpg"><uri content-type="original_file" xlink:type="simple">https://binary.pensoft.net/fig/1384090</uri></graphic></fig></tp:treatment-sec><ref-list><ref id="B101"><mixed-citation xmlns:xlink="http://www.w3.org/1999/xlink" xlink:type="simple"><person-group><name name-style="western"><surname>Lambert</surname><given-names>C</given-names></name><name name-style="western"><surname>Wendt</surname><given-names>L</given-names></name><name name-style="western"><surname>Hladki</surname><given-names>AI</given-names></name><name name-style="western"><surname>Stadler</surname><given-names>M</given-names></name><name name-style="western"><surname>Sir</surname><given-names>EB</given-names></name></person-group> (<year>2019</year>) <article-title><italic><tp:taxon-name><tp:taxon-name-part taxon-name-part-type="genus">Hypomontagnella</tp:taxon-name-part></tp:taxon-name></italic> (<tp:taxon-name><tp:taxon-name-part taxon-name-part-type="family">Hypoxylaceae</tp:taxon-name-part></tp:taxon-name>): A new genus segregated from <italic><tp:taxon-name><tp:taxon-name-part taxon-name-part-type="genus">Hypoxylon</tp:taxon-name-part></tp:taxon-name></italic> by a polyphasic taxonomic approach.</article-title><source>Mycological Progress</source><volume>18</volume>: <fpage>187</fpage>–<lpage>201</lpage>. <ext-link xlink:href="10.1007/s11557-018-1452-z" ext-link-type="doi" xlink:type="simple">https://doi.org/10.1007/s11557-018-1452-z</ext-link></mixed-citation></ref><ref id="B231"><mixed-citation xmlns:xlink="http://www.w3.org/1999/xlink" xlink:type="simple"><person-group><name name-style="western"><surname>Zainee</surname><given-names>NF</given-names></name><name name-style="western"><surname>Ismail</surname><given-names>A</given-names></name><name name-style="western"><surname>Ibrahim</surname><given-names>N</given-names></name><name name-style="western"><surname>Ismail</surname><given-names>A</given-names></name></person-group> (<year>2018</year>) <article-title>Seaweed temporal distribution in southeast coast of Peninsular Malaysia and isolation of endophytic fungi.</article-title><source>AIP Conference Proceedings, AIP Publishing LLC,</source><volume>1940</volume>(<issue>1</issue>): <fpage>020069</fpage>. <ext-link xlink:href="10.1063/1.5027984" ext-link-type="doi" xlink:type="simple">https://doi.org/10.1063/1.5027984</ext-link></mixed-citation></ref><ref id="B30"><mixed-citation xmlns:xlink="http://www.w3.org/1999/xlink" xlink:type="simple"><person-group><name name-style="western"><surname>Chethana</surname><given-names>KWT</given-names></name><name name-style="western"><surname>Niranjan</surname><given-names>M</given-names></name><name name-style="western"><surname>Dong</surname><given-names>W</given-names></name><name name-style="western"><surname>Samarakoon</surname><given-names>MC</given-names></name><name name-style="western"><surname>Bao</surname><given-names>DF</given-names></name><name name-style="western"><surname>Calabon</surname><given-names>MS</given-names></name><name name-style="western"><surname>Chaiwan</surname><given-names>N</given-names></name><name name-style="western"><surname>Chuankid</surname><given-names>B</given-names></name><name name-style="western"><surname>Dayarathne</surname><given-names>MC</given-names></name><name name-style="western"><surname>De Silva</surname><given-names>NI</given-names></name><name name-style="western"><surname>Devadatha</surname><given-names>B</given-names></name></person-group> (<year>2021a</year>) <article-title>AJOM new records and collections of fungi: 101–150.</article-title><source>Asian Journal of Mycology</source><volume>4</volume>: <fpage>113</fpage>–<lpage>260</lpage>. <ext-link xlink:href="10.5943/ajom/4/1/8" ext-link-type="doi" xlink:type="simple">https://doi.org/10.5943/ajom/4/1/8</ext-link></mixed-citation></ref><ref id="B207"><mixed-citation xmlns:xlink="http://www.w3.org/1999/xlink" xlink:type="simple"><person-group><name name-style="western"><surname>U’Ren</surname><given-names>JM</given-names></name><name name-style="western"><surname>Miadlikowska</surname><given-names>J</given-names></name><name name-style="western"><surname>Zimmerman</surname><given-names>NB</given-names></name><name name-style="western"><surname>Lutzoni</surname><given-names>F</given-names></name><name name-style="western"><surname>Stajich</surname><given-names>JE</given-names></name><name name-style="western"><surname>Arnold</surname><given-names>AE</given-names></name></person-group> (<year>2016</year>) <article-title>Contributions of North American endophytes to the phylogeny, ecology, and taxonomy of <tp:taxon-name><tp:taxon-name-part taxon-name-part-type="family">Xylariaceae</tp:taxon-name-part></tp:taxon-name> (<tp:taxon-name><tp:taxon-name-part taxon-name-part-type="class">Sordariomycetes</tp:taxon-name-part></tp:taxon-name>, <tp:taxon-name><tp:taxon-name-part taxon-name-part-type="phylum">Ascomycota</tp:taxon-name-part></tp:taxon-name>).</article-title><source>Molecular Phylogenetics and Evolution</source><volume>98</volume>: <fpage>210</fpage>–<lpage>232</lpage>. <ext-link xlink:href="10.1016/j.ympev.2016.02.010" ext-link-type="doi" xlink:type="simple">https://doi.org/10.1016/j.ympev.2016.02.010</ext-link></mixed-citation></ref></ref-list></tp:taxon-treatment>
