# Supplementary material for: ﻿Taxonomy, phylogeny, and bioactive potential of Xylariales (Sordariomycetes, Ascomycota) from Thailand: novel species discovery, new host and geographical records, and antibacterial properties
Source: MycoKeys. 2025 Jul 29;120:35–117. doi: 10.3897/mycokeys.120.155915 (PMC12326179; doi:10.3897/mycokeys.120.155915)
Supplement: XML Treatment for Diatrypella thailandica [file mycokeys.120.155915-treatment20.xml]

<!DOCTYPE tp:taxon-treatment
  PUBLIC "-//TaxonX//DTD Taxonomic Treatment Publishing DTD v0 20100105//EN" "tax-treatment-NSO.dtd">
<tp:taxon-treatment xmlns:tp="http://www.plazi.org/taxpub"><tp:treatment-meta><kwd-group><label>Taxon classification</label><kwd>
              <named-content content-type="kingdom">Fungi</named-content>
            </kwd><kwd>
              <named-content content-type="phylum">Ascomycota</named-content>
            </kwd><kwd>
              <named-content content-type="order">Xylariales</named-content>
            </kwd></kwd-group><mixed-citation publication-type="journal"><person-group><name><surname>Rathnayaka</surname><given-names>Achala R.</given-names></name><name><surname>Chethana</surname><given-names>K. W. Thilini</given-names></name><name><surname>Manowong</surname><given-names>Areerat</given-names></name><name><surname>Bhagya</surname><given-names>Amuhenage T.</given-names></name><name><surname>Win</surname><given-names>Hsan</given-names></name><name><surname>Tun</surname><given-names>Zaw L.</given-names></name><name><surname>Mapook</surname><given-names>Ausana</given-names></name><name><surname>Hyde</surname><given-names>Kevin D.</given-names></name></person-group><article-title>﻿Taxonomy, phylogeny, and bioactive potential of <tp:taxon-name><tp:taxon-name-part taxon-name-part-type="order">Xylariales</tp:taxon-name-part></tp:taxon-name> (<tp:taxon-name><tp:taxon-name-part taxon-name-part-type="class">Sordariomycetes</tp:taxon-name-part></tp:taxon-name>, <tp:taxon-name><tp:taxon-name-part taxon-name-part-type="phylum">Ascomycota</tp:taxon-name-part></tp:taxon-name>) from Thailand: novel species discovery, new host and geographical records, and antibacterial properties</article-title><source>MycoKeys</source><day>29</day><month>07</month><year>2025</year><volume>120</volume><fpage>35</fpage><lpage>117</lpage><pub-id pub-id-type="doi">10.3897/mycokeys.120.155915</pub-id></mixed-citation></tp:treatment-meta><tp:nomenclature><label>﻿</label><tp:taxon-name>
            <object-id xmlns:xlink="http://www.w3.org/1999/xlink" content-type="arpha" xlink:type="simple">91BF7F2A-2103-54FF-983D-E06CE865E42E</object-id>
            <tp:taxon-name-part taxon-name-part-type="genus" reg="Diatrypella">Diatrypella</tp:taxon-name-part>
            <tp:taxon-name-part taxon-name-part-type="species" reg="thailandica">thailandica</tp:taxon-name-part>
            <object-id xmlns:xlink="http://www.w3.org/1999/xlink" xlink:type="simple">Index Fungorum number: IF903887</object-id>
            <object-id xmlns:xlink="http://www.w3.org/1999/xlink" xlink:type="simple">Facesoffungi Number: FoF17291</object-id>
          </tp:taxon-name><tp:taxon-authority>Rathnayaka, K.D. Hyde &amp; Chethana</tp:taxon-authority><tp:taxon-status xmlns:xlink="http://www.w3.org/1999/xlink" xlink:type="simple">sp. nov.</tp:taxon-status><xref ref-type="fig" rid="F16">Fig. 18</xref></tp:nomenclature><tp:treatment-sec sec-type="etymology" id="SECID0EDDAO"><title>Etymology.</title><p>The epithet thailandica refers to Thailand, from where the fungus was collected.</p></tp:treatment-sec><tp:treatment-sec sec-type="Holotype" id="SECID0ESDAO"><title>Holotype.</title><p><abbrev xmlns:xlink="http://www.w3.org/1999/xlink" xlink:title="Mae Fah Luang University Herbarium" id="ABBRID0EYDAO" xlink:type="simple">MFLU</abbrev> 24-0533.</p></tp:treatment-sec><tp:treatment-sec sec-type="description" id="SECID0E3DAO"><title>Description.</title><p><bold><italic>Saprobic</italic></bold> on a dead branch of <tp:taxon-name><tp:taxon-name-part taxon-name-part-type="family">Fabaceae</tp:taxon-name-part></tp:taxon-name> sp. <bold><italic>Sexual morph</italic>: <italic>Stromata</italic></bold> 0.5–1 mm in diam., well-developed, with groups of 10–15 perithecia, solitary to gregarious, erumpent, black, immersed, globose to subglobose or conical shape. <bold><italic>Endostroma</italic></bold> white to light yellow. <bold><italic>Ascomata</italic></bold> 410–450 μm high × 275–370 μm diam. (x̄ = 434 × 326 μm, n = 10), perithecial, immersed in stromata, 2–4 perithecial arrangement, subglobose, with an individual ostiole. <bold><italic>Ostiolar canal</italic></bold> 200–253 μm high, 110–132 μm diam., cylindrical, periphysate, with yellowish pigment around ostioles. <bold><italic>Peridium</italic></bold> 10–25 μm wide, composed of 3–7 layers, hyaline to brown, thick-walled cells of <italic>textura angularis</italic>. <bold><italic>Hamathecium</italic></bold> 2.4–6 μm wide, comprising dense, hyaline, aseptate, unbranched paraphyses, tapering towards the apex, embedded in a hyaline gelatinous matrix. <bold><italic>Asci</italic></bold> 80–150 × 11–23 μm (x̄ = 107 × 16 μm, n = 25), polysporous, unitunicate, clavate to cylindric-clavate, with a J-apical ring and a long pedicel. <bold><italic>Ascospores</italic></bold> 6–8 × 1–3 μm (x̄ = 7.5 × 2.3 μm, n = 30), multi-seriate, crowded, initially hyaline, becoming pale yellowish at maturity, oblong to allantoid, aseptate, slightly curved, smooth-walled, mostly with small guttules. <bold><italic>Asexual morph</italic></bold>: Undetermined.</p><fig id="F16" position="float" orientation="portrait"><object-id xmlns:xlink="http://www.w3.org/1999/xlink" content-type="doi" xlink:type="simple">10.3897/mycokeys.120.155915.figure18</object-id><object-id xmlns:xlink="http://www.w3.org/1999/xlink" content-type="arpha" xlink:type="simple">34F21BA3-E225-5F2C-A753-CE1717AE2467</object-id><label>Figure 18.</label><caption><p><italic><tp:taxon-name><tp:taxon-name-part taxon-name-part-type="genus" reg="Diatrypella">Diatrypella</tp:taxon-name-part><tp:taxon-name-part taxon-name-part-type="species" reg="thailandica">thailandica</tp:taxon-name-part></tp:taxon-name></italic> on a dead branch of <tp:taxon-name><tp:taxon-name-part taxon-name-part-type="family">Fabaceae</tp:taxon-name-part></tp:taxon-name> sp. (<abbrev xmlns:xlink="http://www.w3.org/1999/xlink" xlink:title="Mae Fah Luang University Herbarium" id="ABBRID0EIGAO" xlink:type="simple">MFLU</abbrev> 24-0533, holotype) <bold>a.</bold> Substrate; <bold>b</bold>, <bold>c.</bold> Stromata on the substrate; <bold>d.</bold> Cross-section of a stroma; <bold>e.</bold> Vertical section through stroma showing ostiole and perithecia; <bold>f.</bold> Ostiole; <bold>g.</bold> Peridium; <bold>h.</bold> Paraphyses; <bold>i–l.</bold> Asci; <bold>m.</bold> Apical apparatus in Melzer’s reagent; <bold>n–q.</bold> Ascospores. Scale bars: 2 mm (<bold>b</bold>); 500 μm (<bold>c</bold>); 200 μm (<bold>d</bold>); 100 μm (<bold>e, f</bold>); 10 μm (<bold>g</bold>); 20 μm (<bold>h–m</bold>); 5 μm (<bold>n–q</bold>).</p></caption><graphic xmlns:xlink="http://www.w3.org/1999/xlink" xlink:href="mycokeys-120-035-g018.jpg" position="float" orientation="portrait" xlink:type="simple" id="oo_1384095.jpg"><uri content-type="original_file" xlink:type="simple">https://binary.pensoft.net/fig/1384095</uri></graphic></fig></tp:treatment-sec><tp:treatment-sec sec-type="description" id="SECID0EVHAO"><title>Culture characteristics.</title><p>Ascospores are germinated on the <abbrev xmlns:xlink="http://www.w3.org/1999/xlink" xlink:title="potato dextrose agar" id="ABBRID0E2HAO" xlink:type="simple">PDA</abbrev> within 24 hours at 25 °C. Germ tubes are produced from both sides of the ascospore. Colonies on the <abbrev xmlns:xlink="http://www.w3.org/1999/xlink" xlink:title="potato dextrose agar" id="ABBRID0E6HAO" xlink:type="simple">PDA</abbrev> at 25–28 °C reach 2 cm in 10 days, medium dense, circular to slightly irregular, cottony, white at first, becoming light brownish yellow in the front view, and pale yellow in the reverse view.</p></tp:treatment-sec><tp:treatment-sec sec-type="material" id="SECID0EDIAO"><title>Material examined.</title><p>Thailand • Chiang Rai, Nang Lae village, on a decaying branch of <italic><tp:taxon-name><tp:taxon-name-part taxon-name-part-type="genus" reg="Morus">Morus</tp:taxon-name-part></tp:taxon-name></italic> sp. (<tp:taxon-name><tp:taxon-name-part taxon-name-part-type="family">Moraceae</tp:taxon-name-part></tp:taxon-name>), 18 March 2024, Achala Rathnayaka, AA14 (<abbrev xmlns:xlink="http://www.w3.org/1999/xlink" xlink:title="Mae Fah Luang University Herbarium" id="ABBRID0EVIAO" xlink:type="simple">MFLU</abbrev> 24-0533, holotype); <italic>ibid.</italic>, on a dead branch of <tp:taxon-name><tp:taxon-name-part taxon-name-part-type="family">Fabaceae</tp:taxon-name-part></tp:taxon-name> sp. (<tp:taxon-name><tp:taxon-name-part taxon-name-part-type="family">Fabaceae</tp:taxon-name-part></tp:taxon-name>), 20 March 2024, Achala Rathnayaka, AA15 (<abbrev xmlns:xlink="http://www.w3.org/1999/xlink" xlink:title="Mae Fah Luang University Herbarium" id="ABBRID0EFJAO" xlink:type="simple">MFLU</abbrev> 24-0534, topotype).</p></tp:treatment-sec><tp:treatment-sec sec-type="notes" id="SECID0EJJAO"><title>Notes.</title><p>Our new fungal collection (<abbrev xmlns:xlink="http://www.w3.org/1999/xlink" xlink:title="Mae Fah Luang University Herbarium" id="ABBRID0EPJAO" xlink:type="simple">MFLU</abbrev> 24-0533 and <abbrev xmlns:xlink="http://www.w3.org/1999/xlink" xlink:title="Mae Fah Luang University Herbarium" id="ABBRID0ETJAO" xlink:type="simple">MFLU</abbrev> 24-0534) fits within <italic><tp:taxon-name><tp:taxon-name-part taxon-name-part-type="genus" reg="Diatrypella">Diatrypella</tp:taxon-name-part></tp:taxon-name></italic> by having conical-shaped stromata, white to light yellow, well-developed endostroma, cylindrical, polysporous, and long-stalked asci, and hyaline to yellowish ascospores (<xref ref-type="bibr" rid="B71">Hyde et al. 2020a</xref>). According to the multi-gene phylogenetic analyses (<abbrev xmlns:xlink="http://www.w3.org/1999/xlink" xlink:title="internal transcribed spacer region" id="ABBRID0ECKAO" xlink:type="simple">ITS</abbrev> and <italic><abbrev xmlns:xlink="http://www.w3.org/1999/xlink" xlink:title="β-tubulin" id="ABBRID0EHKAO" xlink:type="simple">β-tub</abbrev></italic>), our strains (<abbrev xmlns:xlink="http://www.w3.org/1999/xlink" xlink:title="Mae Fah Luang University Herbarium" id="ABBRID0ELKAO" xlink:type="simple">MFLU</abbrev> 24-0533 and <abbrev xmlns:xlink="http://www.w3.org/1999/xlink" xlink:title="Mae Fah Luang University Herbarium" id="ABBRID0EPKAO" xlink:type="simple">MFLU</abbrev> 24-0534) formed a separate clade sister to <italic><tp:taxon-name><tp:taxon-name-part taxon-name-part-type="genus" reg="Diatrypella">D.</tp:taxon-name-part><tp:taxon-name-part taxon-name-part-type="species" reg="oregonensis">oregonensis</tp:taxon-name-part></tp:taxon-name></italic> (CA117, DPL200), <italic><tp:taxon-name><tp:taxon-name-part taxon-name-part-type="genus" reg="Diatrypella">D.</tp:taxon-name-part><tp:taxon-name-part taxon-name-part-type="species" reg="pseudooregonensis">pseudooregonensis</tp:taxon-name-part></tp:taxon-name></italic> (GMB0039, GMB000), and <italic><tp:taxon-name><tp:taxon-name-part taxon-name-part-type="genus" reg="Diatrypella">D.</tp:taxon-name-part><tp:taxon-name-part taxon-name-part-type="species" reg="verruciformis">verruciformis</tp:taxon-name-part></tp:taxon-name></italic> (UCROK1467, UCROK754) with 93% ML bootstrap and 0.94 PP support (Fig. <xref ref-type="fig" rid="F22">17</xref>). Morphologically, <italic><tp:taxon-name><tp:taxon-name-part taxon-name-part-type="genus" reg="Diatrypella">D.</tp:taxon-name-part><tp:taxon-name-part taxon-name-part-type="species" reg="thailandica">thailandica</tp:taxon-name-part></tp:taxon-name></italic> differs from <italic><tp:taxon-name><tp:taxon-name-part taxon-name-part-type="genus" reg="Diatrypella">D.</tp:taxon-name-part><tp:taxon-name-part taxon-name-part-type="species" reg="oregonensis">oregonensis</tp:taxon-name-part></tp:taxon-name></italic>, <italic><tp:taxon-name><tp:taxon-name-part taxon-name-part-type="genus" reg="Diatrypella">D.</tp:taxon-name-part><tp:taxon-name-part taxon-name-part-type="species" reg="pseudooregonensis">pseudooregonensis</tp:taxon-name-part></tp:taxon-name></italic>, and <italic><tp:taxon-name><tp:taxon-name-part taxon-name-part-type="genus" reg="Diatrypella">D.</tp:taxon-name-part><tp:taxon-name-part taxon-name-part-type="species" reg="verruciformis">verruciformis</tp:taxon-name-part></tp:taxon-name></italic>, as mentioned in Table <xref ref-type="table" rid="T2">2</xref>. <italic><tp:taxon-name><tp:taxon-name-part taxon-name-part-type="genus" reg="Diatrypella">Diatrypella</tp:taxon-name-part><tp:taxon-name-part taxon-name-part-type="species" reg="thailandica">thailandica</tp:taxon-name-part></tp:taxon-name></italic> has polysporous asci, while <italic><tp:taxon-name><tp:taxon-name-part taxon-name-part-type="genus" reg="Diatrypella">D.</tp:taxon-name-part><tp:taxon-name-part taxon-name-part-type="species" reg="oregonensis">oregonensis</tp:taxon-name-part></tp:taxon-name></italic> and <italic><tp:taxon-name><tp:taxon-name-part taxon-name-part-type="genus" reg="Diatrypella">D.</tp:taxon-name-part><tp:taxon-name-part taxon-name-part-type="species" reg="pseudooregonensis">pseudooregonensis</tp:taxon-name-part></tp:taxon-name></italic> have 8-spored asci. <italic><tp:taxon-name><tp:taxon-name-part taxon-name-part-type="genus" reg="Diatrypella">Diatrypella</tp:taxon-name-part><tp:taxon-name-part taxon-name-part-type="species" reg="verruciformis">verruciformis</tp:taxon-name-part></tp:taxon-name></italic> differs from our fungal collection by having diamond- or star-shaped ascomata (Table <xref ref-type="table" rid="T2">2</xref>). When comparing the <abbrev xmlns:xlink="http://www.w3.org/1999/xlink" xlink:title="internal transcribed spacer region" id="ABBRID0EYOAO" xlink:type="simple">ITS</abbrev> and <italic><abbrev xmlns:xlink="http://www.w3.org/1999/xlink" xlink:title="β-tubulin" id="ABBRID0E4OAO" xlink:type="simple">β-tub</abbrev></italic> base pairs (without gaps) between <italic><tp:taxon-name><tp:taxon-name-part taxon-name-part-type="genus" reg="Diatrypella">D.</tp:taxon-name-part><tp:taxon-name-part taxon-name-part-type="species" reg="thailandica">thailandica</tp:taxon-name-part></tp:taxon-name></italic> (<abbrev xmlns:xlink="http://www.w3.org/1999/xlink" xlink:title="Mae Fah Luang University Herbarium" id="ABBRID0EMPAO" xlink:type="simple">MFLU</abbrev> 24-0533) with <italic><tp:taxon-name><tp:taxon-name-part taxon-name-part-type="genus" reg="Diatrypella">D.</tp:taxon-name-part><tp:taxon-name-part taxon-name-part-type="species" reg="oregonensis">oregonensis</tp:taxon-name-part></tp:taxon-name></italic> (CA117), <italic><tp:taxon-name><tp:taxon-name-part taxon-name-part-type="genus" reg="Diatrypella">D.</tp:taxon-name-part><tp:taxon-name-part taxon-name-part-type="species" reg="pseudooregonensis">pseudooregonensis</tp:taxon-name-part></tp:taxon-name></italic> (GMB0039), and <italic><tp:taxon-name><tp:taxon-name-part taxon-name-part-type="genus" reg="Diatrypella">D.</tp:taxon-name-part><tp:taxon-name-part taxon-name-part-type="species" reg="verruciformis">verruciformis</tp:taxon-name-part></tp:taxon-name></italic> (UCROK1467), there are 2.15% (11/512), 3.3% (16/485), and 2.73% (14/512) base pair differences in the <abbrev xmlns:xlink="http://www.w3.org/1999/xlink" xlink:title="internal transcribed spacer region" id="ABBRID0ERQAO" xlink:type="simple">ITS</abbrev> and 2.17% (18/828), 2.53% (21/828), and 1.7% (14/828) for <italic><abbrev xmlns:xlink="http://www.w3.org/1999/xlink" xlink:title="β-tubulin" id="ABBRID0EWQAO" xlink:type="simple">β-tub</abbrev></italic>, respectively. Based on both morphological and molecular evidence, we introduce <italic><tp:taxon-name><tp:taxon-name-part taxon-name-part-type="genus" reg="Diatrypella">Diatrypella</tp:taxon-name-part><tp:taxon-name-part taxon-name-part-type="species" reg="thailandica">thailandica</tp:taxon-name-part></tp:taxon-name></italic> (<abbrev xmlns:xlink="http://www.w3.org/1999/xlink" xlink:title="Mae Fah Luang University Herbarium" id="ABBRID0EFRAO" xlink:type="simple">MFLU</abbrev> 24-0533) as a new species in <italic><tp:taxon-name><tp:taxon-name-part taxon-name-part-type="genus" reg="Diatrypella">Diatrypella</tp:taxon-name-part></tp:taxon-name></italic>.</p><table-wrap id="T2" position="float" orientation="portrait"><label>Table 2.</label><caption><p>Synopsis of morphological characters of sexual morphs between <italic><tp:taxon-name><tp:taxon-name-part taxon-name-part-type="genus" reg="Diatrypella">D.</tp:taxon-name-part><tp:taxon-name-part taxon-name-part-type="species" reg="thailandica">thailandica</tp:taxon-name-part></tp:taxon-name></italic> and species in the sister clade.</p></caption><table id="TID0EMMPO" rules="all"><tbody><tr><th rowspan="1" colspan="1">Species</th><th rowspan="1" colspan="1">Stromata</th><th rowspan="1" colspan="1">Perithecial neck (μm)</th><th rowspan="1" colspan="1">Asci</th><th rowspan="1" colspan="1">Ascospores</th><th rowspan="1" colspan="1">References</th></tr><tr><td rowspan="1" colspan="1">
                    <italic>
                      <tp:taxon-name><tp:taxon-name-part taxon-name-part-type="genus" reg="Diatrypella">D.</tp:taxon-name-part><tp:taxon-name-part taxon-name-part-type="species" reg="thailandica">thailandica</tp:taxon-name-part></tp:taxon-name>
                    </italic>
                  </td><td rowspan="1" colspan="1">groups of 10–15 perithecia, globose to subglobose or conical shape, 0.5–1 mm in diam</td><td rowspan="1" colspan="1">200–253 high, 110–132 diam.</td><td rowspan="1" colspan="1">Polysporous, 80–150 × 11–23 (x̄ = 107 × 16) μm</td><td rowspan="1" colspan="1">6–8 × 1–3 (x̄ = 7.5 × 2.3) μm, L/W = 3.26</td><td rowspan="1" colspan="1">This study</td></tr><tr><td rowspan="1" colspan="1">
                    <italic>
                      <tp:taxon-name><tp:taxon-name-part taxon-name-part-type="genus" reg="Diatrypella">D.</tp:taxon-name-part><tp:taxon-name-part taxon-name-part-type="species" reg="oregonensis">oregonensis</tp:taxon-name-part></tp:taxon-name>
                    </italic>
                  </td><td rowspan="1" colspan="1">pustules of 1–30 perithecia pulvinate, hemispherical or forming linear stripes, 0.3–0.6 mm diam</td><td rowspan="1" colspan="1">–</td><td rowspan="1" colspan="1">8-spored, 50–65 (–80) × 6–9.5 μm</td><td rowspan="1" colspan="1">(7–)10–12 (14) × 2–2.5</td><td rowspan="1" colspan="1">
                    <xref ref-type="bibr" rid="B204">Trouillas et al. (2010)</xref>
                  </td></tr><tr><td rowspan="1" colspan="1">
                    <italic>
                      <tp:taxon-name><tp:taxon-name-part taxon-name-part-type="genus" reg="Diatrypella">D.</tp:taxon-name-part><tp:taxon-name-part taxon-name-part-type="species" reg="pseudooregonensis">pseudooregonensis</tp:taxon-name-part></tp:taxon-name>
                    </italic>
                  </td><td rowspan="1" colspan="1">groups of 3–16 perithecia, 2 × 1.5 mm</td><td rowspan="1" colspan="1">218.5–465 high, 112–257 diam.</td><td rowspan="1" colspan="1">8-spored, 95–149 × 6.5–11.5 (av. = 120 × 10.5) μm</td><td rowspan="1" colspan="1">11–16 × 1.5–3.5 (x̄ = 14 × 2.5) μm, L/W = 5.6</td><td rowspan="1" colspan="1">
                    <xref ref-type="bibr" rid="B115">Long et al. (2021)</xref>
                  </td></tr><tr><td rowspan="1" colspan="1">
                    <italic>
                      <tp:taxon-name><tp:taxon-name-part taxon-name-part-type="genus" reg="Diatrypella">D.</tp:taxon-name-part><tp:taxon-name-part taxon-name-part-type="species" reg="verruciformis">verruciformis</tp:taxon-name-part></tp:taxon-name>
                    </italic>
                  </td><td rowspan="1" colspan="1">Diamond or star shape, 5–6 × 2–3 mm</td><td rowspan="1" colspan="1">Difficulty to recognize</td><td rowspan="1" colspan="1">Multispored, 120–140 (170) × 10–14 (16) μm</td><td rowspan="1" colspan="1">6–7 (8) × 1.5–2 µm</td><td rowspan="1" colspan="1">
                    <ext-link xmlns:xlink="http://www.w3.org/1999/xlink" xlink:href="http://www.taunuspilz.de/coppermine/displayimage.php?pid=9376" ext-link-type="uri" xlink:type="simple">http://www.taunuspilz.de/coppermine/displayimage.php?pid=9376</ext-link>
                  </td></tr></tbody></table></table-wrap></tp:treatment-sec><tp:treatment-sec><!--Section generated to contain objects referenced in tp:taxon-treatment.--><fig id="F22" position="float" orientation="portrait"><object-id xmlns:xlink="http://www.w3.org/1999/xlink" content-type="doi" xlink:type="simple">10.3897/mycokeys.120.155915.figure17</object-id><object-id xmlns:xlink="http://www.w3.org/1999/xlink" content-type="arpha" xlink:type="simple">7583A309-F73E-5570-8552-84819066F08C</object-id><label>Figure 17.</label><caption><p>Phylogram generated from ML analysis based on the combined dataset of <abbrev xmlns:xlink="http://www.w3.org/1999/xlink" xlink:title="internal transcribed spacer region" id="ABBRID0ELAAO" xlink:type="simple">ITS</abbrev> and <italic><abbrev xmlns:xlink="http://www.w3.org/1999/xlink" xlink:title="β-tubulin" id="ABBRID0EQAAO" xlink:type="simple">β-tub</abbrev></italic>. The tree is rooted to <italic><tp:taxon-name><tp:taxon-name-part taxon-name-part-type="genus" reg="Kretzschmaria">Kretzschmaria</tp:taxon-name-part><tp:taxon-name-part taxon-name-part-type="species" reg="deusta">deusta</tp:taxon-name-part></tp:taxon-name></italic> (CBS 826.72) and <italic><tp:taxon-name><tp:taxon-name-part taxon-name-part-type="genus" reg="Xylaria">Xylaria</tp:taxon-name-part><tp:taxon-name-part taxon-name-part-type="species" reg="hypoxylon">hypoxylon</tp:taxon-name-part></tp:taxon-name></italic> (CBS 122620). Bootstrap support values for ML ≥ 70% and Bayesian posterior probabilities (PP) ≥ 0.90 are noted at the nodes. Strain numbers are noted after the species names. Strains isolated in this study are presented in blue, and type strains are in bold.</p></caption><graphic xmlns:xlink="http://www.w3.org/1999/xlink" xlink:href="mycokeys-120-035-g017.jpg" position="float" orientation="portrait" xlink:type="simple" id="oo_1384094.jpg"><uri content-type="original_file" xlink:type="simple">https://binary.pensoft.net/fig/1384094</uri></graphic></fig></tp:treatment-sec><ref-list><ref id="B71"><mixed-citation xmlns:xlink="http://www.w3.org/1999/xlink" xlink:type="simple"><person-group><name name-style="western"><surname>Hyde</surname><given-names>D</given-names></name><name name-style="western"><surname>Dong</surname><given-names>Y</given-names></name><name name-style="western"><surname>Phookamsak</surname><given-names>R</given-names></name><name name-style="western"><surname>Jeewon</surname><given-names>R</given-names></name><name name-style="western"><surname>Bhat</surname><given-names>DJ</given-names></name><name name-style="western"><surname>Jones</surname><given-names>EBG</given-names></name><name name-style="western"><surname>Liu</surname><given-names>NG</given-names></name><name name-style="western"><surname>Abeywickrama</surname><given-names>PD</given-names></name><name name-style="western"><surname>Mapook</surname><given-names>A</given-names></name><name name-style="western"><surname>Wei</surname><given-names>DP</given-names></name></person-group> (<year>2020a</year>) <article-title>Fungal diversity notes 1151–1276: Taxonomic and phylogenetic contributions on genera and species of fungal taxa.</article-title><source>Fungal Diversity</source><volume>100</volume>: <fpage>5</fpage>–<lpage>277</lpage>. <ext-link xlink:href="10.1007/s13225-020-00439-5" ext-link-type="doi" xlink:type="simple">https://doi.org/10.1007/s13225-020-00439-5</ext-link></mixed-citation></ref><ref id="B204"><mixed-citation xmlns:xlink="http://www.w3.org/1999/xlink" xlink:type="simple"><person-group><name name-style="western"><surname>Trouillas</surname><given-names>FP</given-names></name><name name-style="western"><surname>Urbez-Torres</surname><given-names>JR</given-names></name><name name-style="western"><surname>Gubler</surname><given-names>WD</given-names></name></person-group> (<year>2010</year>) <article-title>Diversity of diatrypaceous fungi associated with grapevine canker diseases in California.</article-title><source>Mycologia</source><volume>102</volume>: <fpage>319</fpage>–<lpage>336</lpage>. <ext-link xlink:href="10.3852/08-185" ext-link-type="doi" xlink:type="simple">https://doi.org/10.3852/08-185</ext-link></mixed-citation></ref><ref id="B115"><mixed-citation xmlns:xlink="http://www.w3.org/1999/xlink" xlink:type="simple"><person-group><name name-style="western"><surname>Long</surname><given-names>S</given-names></name><name name-style="western"><surname>Liu</surname><given-names>L</given-names></name><name name-style="western"><surname>Pi</surname><given-names>Y</given-names></name><name name-style="western"><surname>Wu</surname><given-names>Y</given-names></name><name name-style="western"><surname>Lin</surname><given-names>Y</given-names></name><name name-style="western"><surname>Zhang</surname><given-names>X</given-names></name><name name-style="western"><surname>Long</surname><given-names>Q</given-names></name><name name-style="western"><surname>Kang</surname><given-names>Y</given-names></name><name name-style="western"><surname>Kang</surname><given-names>J</given-names></name><name name-style="western"><surname>Wijayawardene</surname><given-names>NN</given-names></name><name name-style="western"><surname>Wang</surname><given-names>F</given-names></name></person-group> (<year>2021</year>) <article-title>New contributions to <tp:taxon-name><tp:taxon-name-part taxon-name-part-type="family">Diatrypaceae</tp:taxon-name-part></tp:taxon-name> from karst areas in China.</article-title><source>MycoKeys</source><volume>83</volume>: <fpage>1</fpage>–<lpage>37</lpage>. <ext-link xlink:href="10.3897/mycokeys.83.68926" ext-link-type="doi" xlink:type="simple">https://doi.org/10.3897/mycokeys.83.68926</ext-link></mixed-citation></ref></ref-list></tp:taxon-treatment>
