# Supplementary material for: ﻿Taxonomy, phylogeny, and bioactive potential of Xylariales (Sordariomycetes, Ascomycota) from Thailand: novel species discovery, new host and geographical records, and antibacterial properties
Source: MycoKeys. 2025 Jul 29;120:35–117. doi: 10.3897/mycokeys.120.155915 (PMC12326179; doi:10.3897/mycokeys.120.155915)
Supplement: XML Treatment for Paraeutypella citricola [file mycokeys.120.155915-treatment22.xml]

<!DOCTYPE tp:taxon-treatment
  PUBLIC "-//TaxonX//DTD Taxonomic Treatment Publishing DTD v0 20100105//EN" "tax-treatment-NSO.dtd">
<tp:taxon-treatment xmlns:tp="http://www.plazi.org/taxpub"><tp:treatment-meta><kwd-group><label>Taxon classification</label><kwd>
              <named-content content-type="kingdom">Fungi</named-content>
            </kwd><kwd>
              <named-content content-type="phylum">Ascomycota</named-content>
            </kwd><kwd>
              <named-content content-type="order">Xylariales</named-content>
            </kwd></kwd-group><mixed-citation publication-type="journal"><person-group><name><surname>Rathnayaka</surname><given-names>Achala R.</given-names></name><name><surname>Chethana</surname><given-names>K. W. Thilini</given-names></name><name><surname>Manowong</surname><given-names>Areerat</given-names></name><name><surname>Bhagya</surname><given-names>Amuhenage T.</given-names></name><name><surname>Win</surname><given-names>Hsan</given-names></name><name><surname>Tun</surname><given-names>Zaw L.</given-names></name><name><surname>Mapook</surname><given-names>Ausana</given-names></name><name><surname>Hyde</surname><given-names>Kevin D.</given-names></name></person-group><article-title>﻿Taxonomy, phylogeny, and bioactive potential of <tp:taxon-name><tp:taxon-name-part taxon-name-part-type="order">Xylariales</tp:taxon-name-part></tp:taxon-name> (<tp:taxon-name><tp:taxon-name-part taxon-name-part-type="class">Sordariomycetes</tp:taxon-name-part></tp:taxon-name>, <tp:taxon-name><tp:taxon-name-part taxon-name-part-type="phylum">Ascomycota</tp:taxon-name-part></tp:taxon-name>) from Thailand: novel species discovery, new host and geographical records, and antibacterial properties</article-title><source>MycoKeys</source><day>29</day><month>07</month><year>2025</year><volume>120</volume><fpage>35</fpage><lpage>117</lpage><pub-id pub-id-type="doi">10.3897/mycokeys.120.155915</pub-id></mixed-citation></tp:treatment-meta><tp:nomenclature><label>﻿</label><tp:taxon-name>
            <object-id xmlns:xlink="http://www.w3.org/1999/xlink" content-type="arpha" xlink:type="simple">2D28D00C-1D4A-5D13-8A8E-923EDBB3BB27</object-id>
            <tp:taxon-name-part taxon-name-part-type="genus" reg="Paraeutypella">Paraeutypella</tp:taxon-name-part>
            <tp:taxon-name-part taxon-name-part-type="species" reg="citricola">citricola</tp:taxon-name-part>
            <object-id xmlns:xlink="http://www.w3.org/1999/xlink" xlink:type="simple">Index Fungorum: IF557954</object-id>
            <object-id xmlns:xlink="http://www.w3.org/1999/xlink" xlink:type="simple">Facesoffungi Number: FoF09150</object-id>
          </tp:taxon-name><tp:taxon-authority>(Speg.) L.S. Dissan., Wijayaw., J.C. Kang &amp; K.D. Hyde, Biodiversity Data Journal 9: e63864, 14 (2021)</tp:taxon-authority><xref ref-type="fig" rid="F17">Fig. 19</xref><tp:nomenclature-citation-list><tp:nomenclature-citation><tp:taxon-name>
                <tp:taxon-name-part taxon-name-part-type="genus" reg="Eutypella">Eutypella</tp:taxon-name-part>
                <tp:taxon-name-part taxon-name-part-type="species" reg="citricola">citricola</tp:taxon-name-part>
              </tp:taxon-name><comment>Syd. &amp; P. Syd., Hedwigia 49: 80 (1909), nom. illegit., Art. 53.1. Basionym.</comment></tp:nomenclature-citation></tp:nomenclature-citation-list></tp:nomenclature><tp:treatment-sec sec-type="description" id="SECID0EW3AO"><title>Description.</title><p><italic>Saprobic</italic> on a dead branch of <italic><tp:taxon-name><tp:taxon-name-part taxon-name-part-type="genus" reg="Swietenia">Swietenia</tp:taxon-name-part><tp:taxon-name-part taxon-name-part-type="species" reg="macrophylla">macrophylla</tp:taxon-name-part></tp:taxon-name></italic>. <bold><italic>Sexual morph</italic>: <italic>Stromata</italic></bold> immersed in the bark of dead branches, erumpent, aggregated, circular to irregular in shape, superficial, carbonaceous. <bold><italic>Endostroma</italic></bold> white to light yellow. <bold><italic>Ostiole</italic></bold> opening separately, papillate or apapillate, central. <bold><italic>Ascomata</italic></bold> 840–880 μm high × 430–455 μm diam. (x̄ = 867 × 446 µm, n = 10), perithecial, with groups of 5–10 perithecia arranged in a valsoid configuration, black, subglobose, clustered, immersed in ascostroma with an ostiolar neck. <bold><italic>Necks</italic></bold> 220–265 μm long (x̄ = 248 µm, n = 10), papillate, central ostiolar canal filled with paraphyses. <bold><italic>Peridium</italic></bold> 25–48 μm wide, composed of two layers of <italic>textura angularis</italic> to <italic>textura prismatica</italic>; inner layer cells hyaline, outer layer cells brown to dark brown. <bold><italic>Hamathecium</italic></bold> 3–5 μm wide (x̄ = 4 µm, n = 15) comprises hyaline, long, narrow, unbranched, aseptate, guttulate cells, paraphyses arising from the base of perithecia. <bold><italic>Asci</italic></bold> 56–94 × 5–7 μm (x̄ = 67 × 6.4 μm, n = 20), 8-spored, unitunicate, thin-walled, clavate to cylindrical clavate, long pedicellate (35–55 μm), J- apical ring. <bold><italic>Ascospores</italic></bold> 7–9 × 2–3 μm (x̄ = 8 × 2.4 μm, n = 40), overlapping 2–3 seriate, allantoid, hyaline to light brown, smooth, aseptate, usually with small guttules. <bold><italic>Asexual morph</italic></bold>: Undetermined.</p><fig id="F17" position="float" orientation="portrait"><object-id xmlns:xlink="http://www.w3.org/1999/xlink" content-type="doi" xlink:type="simple">10.3897/mycokeys.120.155915.figure19</object-id><object-id xmlns:xlink="http://www.w3.org/1999/xlink" content-type="arpha" xlink:type="simple">B3EB0BAC-83A2-5EB0-BA25-AFAE91C946D6</object-id><label>Figure 19.</label><caption><p><italic><tp:taxon-name><tp:taxon-name-part taxon-name-part-type="genus" reg="Paraeutypella">Paraeutypella</tp:taxon-name-part><tp:taxon-name-part taxon-name-part-type="species" reg="citricola">citricola</tp:taxon-name-part></tp:taxon-name></italic> on a dead branch of <italic><tp:taxon-name><tp:taxon-name-part taxon-name-part-type="genus" reg="Swietenia">Swietenia</tp:taxon-name-part><tp:taxon-name-part taxon-name-part-type="species" reg="macrophylla">macrophylla</tp:taxon-name-part></tp:taxon-name></italic> (<abbrev xmlns:xlink="http://www.w3.org/1999/xlink" xlink:title="Mae Fah Luang University Herbarium" id="ABBRID0EQ6AO" xlink:type="simple">MFLU</abbrev> 24-0535, a new host record). <bold>a.</bold> Substrate; <bold>b.</bold> Stromata on the substrate; <bold>c.</bold> A cross-section of a stroma; <bold>d.</bold> A vertical section through the stroma shows ostioles and perithecia; <bold>e.</bold> Peridium; <bold>f.</bold> Paraphyses; <bold>g–k.</bold> Asci; <bold>l–o.</bold> Ascospores; <bold>p, q.</bold> Colony on the <abbrev xmlns:xlink="http://www.w3.org/1999/xlink" xlink:title="potato dextrose agar" id="ABBRID0EGABO" xlink:type="simple">PDA</abbrev> (<bold>p</bold> upper, <bold>q</bold> lower). Scale bars: 5 mm (<bold>b</bold>); 1 mm (<bold>c</bold>); 200 μm (<bold>d</bold>); 20 μm (<bold>e–k</bold>); 5 μm (<bold>l–o</bold>).</p></caption><graphic xmlns:xlink="http://www.w3.org/1999/xlink" xlink:href="mycokeys-120-035-g019.jpg" position="float" orientation="portrait" xlink:type="simple" id="oo_1384096.jpg"><uri content-type="original_file" xlink:type="simple">https://binary.pensoft.net/fig/1384096</uri></graphic></fig></tp:treatment-sec><tp:treatment-sec sec-type="description" id="SECID0E4ABO"><title>Culture characteristics.</title><p>Ascospores are germinated on the <abbrev xmlns:xlink="http://www.w3.org/1999/xlink" xlink:title="potato dextrose agar" id="ABBRID0EDBBO" xlink:type="simple">PDA</abbrev> within 24 hours at 25 °C. Germ tubes are produced from one side of the ascospore. Colonies on the <abbrev xmlns:xlink="http://www.w3.org/1999/xlink" xlink:title="potato dextrose agar" id="ABBRID0EHBBO" xlink:type="simple">PDA</abbrev> at 25–28 °C reaching 3–5 cm in five days, medium dense, circular to slightly irregular, cottony, white color in the front view, and pale yellow in the reverse view.</p></tp:treatment-sec><tp:treatment-sec sec-type="material" id="SECID0ELBBO"><title>Material examined.</title><p>Thailand • Chiang Rai, Nang Lae village, on a decaying branch of <italic><tp:taxon-name><tp:taxon-name-part taxon-name-part-type="genus" reg="Swietenia">Swietenia</tp:taxon-name-part><tp:taxon-name-part taxon-name-part-type="species" reg="macrophylla">macrophylla</tp:taxon-name-part></tp:taxon-name></italic> (<tp:taxon-name><tp:taxon-name-part taxon-name-part-type="family">Meliaceae</tp:taxon-name-part></tp:taxon-name>), 08 April 2024, Achala Rathnayaka, AA16 (<abbrev xmlns:xlink="http://www.w3.org/1999/xlink" xlink:title="Mae Fah Luang University Herbarium" id="ABBRID0EBCBO" xlink:type="simple">MFLU</abbrev> 24-0535); living culture, <named-content xmlns:xlink="http://www.w3.org/1999/xlink" content-type="dwc:institutional_code" xlink:title="Mae Fah Luang University Culture Collection" xlink:href="http://grbio.org/institution/mae-fah-luang-university-culture-collection" xlink:type="simple">MFLUCC</named-content> 24-0614.</p></tp:treatment-sec><tp:treatment-sec sec-type="distribution" id="SECID0EJCBO"><title>Known distribution.</title><p>Wide host range and widely distributed in temperate, tropical, and subtropical regions (<xref ref-type="bibr" rid="B176">Senwanna et al. 2021</xref>).</p></tp:treatment-sec><tp:treatment-sec sec-type="notes" id="SECID0ETCBO"><title>Notes.</title><p>Based on the phylogenetic analyses, our collection (<named-content xmlns:xlink="http://www.w3.org/1999/xlink" content-type="dwc:institutional_code" xlink:title="Mae Fah Luang University Culture Collection" xlink:href="http://grbio.org/institution/mae-fah-luang-university-culture-collection" xlink:type="simple">MFLUCC</named-content> 24-0614) clustered with other strains of <italic><tp:taxon-name><tp:taxon-name-part taxon-name-part-type="genus" reg="Paraeutypella">P.</tp:taxon-name-part><tp:taxon-name-part taxon-name-part-type="species" reg="citricola">citricola</tp:taxon-name-part></tp:taxon-name></italic> (HKAS 13311 and HVGRF01) with 100% ML bootstrap and 1.00 PP support (Fig. <xref ref-type="fig" rid="F22">17</xref>). Morphologically, our collection is similar to the holotype of <italic><tp:taxon-name><tp:taxon-name-part taxon-name-part-type="genus" reg="Paraeutypella">P.</tp:taxon-name-part><tp:taxon-name-part taxon-name-part-type="species" reg="citricola">citricola</tp:taxon-name-part></tp:taxon-name></italic> (HMAS 290660), which was collected from the dead twigs of <italic><tp:taxon-name><tp:taxon-name-part taxon-name-part-type="genus" reg="Acer">Acer</tp:taxon-name-part><tp:taxon-name-part taxon-name-part-type="species" reg="palmatum">palmatum</tp:taxon-name-part></tp:taxon-name></italic> in China (<xref ref-type="bibr" rid="B45">Dissanayake et al. 2021</xref>). Both specimens share similar morphological characteristics, including immersed, erumpent, aggregated, superficial, carbonaceous stromata; black, subglobose, clustered ascomata immersed in the ascostroma with an ostiolar neck; 8-spored, unitunicate, clavate to cylindrical-clavate, long pedicellate asci with a J- apical ring; and allantoid, hyaline to light brown, aseptate ascospores, usually with small guttules (<xref ref-type="bibr" rid="B45">Dissanayake et al. 2021</xref>). However, our collection has a shorter neck (220–265 µm vs. 360–390 µm) and longer asci (56–94 µm vs. 70–75 µm) than the holotype (<xref ref-type="bibr" rid="B45">Dissanayake et al. 2021</xref>). Based on the morpho-molecular evidence, <italic><tp:taxon-name><tp:taxon-name-part taxon-name-part-type="genus" reg="Paraeutypella">Paraeutypella</tp:taxon-name-part><tp:taxon-name-part taxon-name-part-type="species" reg="citricola">citricola</tp:taxon-name-part></tp:taxon-name></italic> has been recorded from Thailand on various woody plants, including <italic><tp:taxon-name><tp:taxon-name-part taxon-name-part-type="genus" reg="Hevea">Hevea</tp:taxon-name-part><tp:taxon-name-part taxon-name-part-type="species" reg="brasiliensis">brasiliensis</tp:taxon-name-part></tp:taxon-name></italic> (<xref ref-type="bibr" rid="B176">Senwanna et al. 2021</xref>), <italic><tp:taxon-name><tp:taxon-name-part taxon-name-part-type="genus" reg="Magnolia">Magnolia</tp:taxon-name-part></tp:taxon-name></italic> sp. (<xref ref-type="bibr" rid="B44">de Silva et al. 2022</xref>), and <italic><tp:taxon-name><tp:taxon-name-part taxon-name-part-type="genus" reg="Microcos">Microcos</tp:taxon-name-part><tp:taxon-name-part taxon-name-part-type="species" reg="paniculata">paniculata</tp:taxon-name-part></tp:taxon-name></italic> (<xref ref-type="bibr" rid="B2">Afshari et al. 2023</xref>). We identified our collection as a new host record of <italic><tp:taxon-name><tp:taxon-name-part taxon-name-part-type="genus" reg="Paraeutypella">Paraeutypella</tp:taxon-name-part><tp:taxon-name-part taxon-name-part-type="species" reg="citricola">citricola</tp:taxon-name-part></tp:taxon-name></italic> from <italic><tp:taxon-name><tp:taxon-name-part taxon-name-part-type="genus" reg="Swietenia">Swietenia</tp:taxon-name-part><tp:taxon-name-part taxon-name-part-type="species" reg="macrophylla">macrophylla</tp:taxon-name-part></tp:taxon-name></italic> from Thailand.</p><sec sec-type="﻿Preliminary screening for antibacterial activity" id="SECID0EYGBO"><title>﻿Preliminary screening for antibacterial activity</title><p>In the present study, we conducted a preliminary screening to assess the antibacterial activity of selected fungal species against <italic><tp:taxon-name><tp:taxon-name-part taxon-name-part-type="genus" reg="Bacillus">Bacillus</tp:taxon-name-part><tp:taxon-name-part taxon-name-part-type="species" reg="subtilis">subtilis</tp:taxon-name-part></tp:taxon-name></italic> (TISTR 1248) and <italic><tp:taxon-name><tp:taxon-name-part taxon-name-part-type="genus" reg="Escherichia">Escherichia</tp:taxon-name-part><tp:taxon-name-part taxon-name-part-type="species" reg="coli">coli</tp:taxon-name-part></tp:taxon-name></italic> (TISTR 527). Two newly introduced species from <tp:taxon-name><tp:taxon-name-part taxon-name-part-type="family">Hypoxylaceae</tp:taxon-name-part></tp:taxon-name> and <tp:taxon-name><tp:taxon-name-part taxon-name-part-type="family">Xylariaceae</tp:taxon-name-part></tp:taxon-name>, <italic><tp:taxon-name><tp:taxon-name-part taxon-name-part-type="genus" reg="Annulohypoxylon">Annulohypoxylon</tp:taxon-name-part><tp:taxon-name-part taxon-name-part-type="species" reg="chiangraiense">chiangraiense</tp:taxon-name-part></tp:taxon-name></italic> (<named-content xmlns:xlink="http://www.w3.org/1999/xlink" content-type="dwc:institutional_code" xlink:title="Mae Fah Luang University Culture Collection" xlink:href="http://grbio.org/institution/mae-fah-luang-university-culture-collection" xlink:type="simple">MFLUCC</named-content> 24-0606) and <italic><tp:taxon-name><tp:taxon-name-part taxon-name-part-type="genus" reg="Hypoxylon">Hypoxylon</tp:taxon-name-part><tp:taxon-name-part taxon-name-part-type="species" reg="thailandicum">thailandicum</tp:taxon-name-part></tp:taxon-name></italic> (<named-content xmlns:xlink="http://www.w3.org/1999/xlink" content-type="dwc:institutional_code" xlink:title="Mae Fah Luang University Culture Collection" xlink:href="http://grbio.org/institution/mae-fah-luang-university-culture-collection" xlink:type="simple">MFLUCC</named-content> 25-0024), showed antibacterial activity against <italic><tp:taxon-name><tp:taxon-name-part taxon-name-part-type="genus" reg="Bacillus">Bacillus</tp:taxon-name-part><tp:taxon-name-part taxon-name-part-type="species" reg="subtilis">subtilis</tp:taxon-name-part></tp:taxon-name></italic>, each producing a 2 mm zone of inhibition, indicating partial inhibition compared to the positive control. Additionally, other <tp:taxon-name><tp:taxon-name-part taxon-name-part-type="order">Xylariales</tp:taxon-name-part></tp:taxon-name> species, including <italic><tp:taxon-name><tp:taxon-name-part taxon-name-part-type="genus" reg="Hypoxylon">Hypoxylon</tp:taxon-name-part></tp:taxon-name></italic> sp. (<named-content xmlns:xlink="http://www.w3.org/1999/xlink" content-type="dwc:institutional_code" xlink:title="Mae Fah Luang University Culture Collection" xlink:href="http://grbio.org/institution/mae-fah-luang-university-culture-collection" xlink:type="simple">MFLUCC</named-content> 18-1207), <italic><tp:taxon-name><tp:taxon-name-part taxon-name-part-type="genus" reg="Daldinia">Daldinia</tp:taxon-name-part><tp:taxon-name-part taxon-name-part-type="species" reg="eschscholtzii">eschscholtzii</tp:taxon-name-part></tp:taxon-name></italic> (<named-content xmlns:xlink="http://www.w3.org/1999/xlink" content-type="dwc:institutional_code" xlink:title="Mae Fah Luang University Culture Collection" xlink:href="http://grbio.org/institution/mae-fah-luang-university-culture-collection" xlink:type="simple">MFLUCC</named-content> 18-1207), and <italic><tp:taxon-name><tp:taxon-name-part taxon-name-part-type="genus" reg="Xylaria">Xylaria</tp:taxon-name-part><tp:taxon-name-part taxon-name-part-type="species" reg="chrysanthum">chrysanthum</tp:taxon-name-part></tp:taxon-name></italic> (<named-content xmlns:xlink="http://www.w3.org/1999/xlink" content-type="dwc:institutional_code" xlink:title="Mae Fah Luang University Culture Collection" xlink:href="http://grbio.org/institution/mae-fah-luang-university-culture-collection" xlink:type="simple">MFLUCC</named-content> 21-0014), demonstrated antibacterial activity against <italic><tp:taxon-name><tp:taxon-name-part taxon-name-part-type="genus" reg="Escherichia">E.</tp:taxon-name-part><tp:taxon-name-part taxon-name-part-type="species" reg="coli">coli</tp:taxon-name-part></tp:taxon-name></italic>, each producing a 3 mm zone of inhibition, respectively, compared to the positive control (Fig. <xref ref-type="fig" rid="F18">20</xref>).</p><fig id="F18" position="float" orientation="portrait"><object-id xmlns:xlink="http://www.w3.org/1999/xlink" content-type="doi" xlink:type="simple">10.3897/mycokeys.120.155915.figure20</object-id><object-id xmlns:xlink="http://www.w3.org/1999/xlink" content-type="arpha" xlink:type="simple">32680622-E1E5-5418-BF1D-09467C6D4463</object-id><label>Figure 20.</label><caption><p>Preliminary screening of antimicrobial activity using the agar plug diffusion method against <italic><tp:taxon-name><tp:taxon-name-part taxon-name-part-type="genus" reg="Bacillus">Bacillus</tp:taxon-name-part><tp:taxon-name-part taxon-name-part-type="species" reg="subtilis">subtilis</tp:taxon-name-part></tp:taxon-name></italic> (<bold>a, b</bold>) and <italic><tp:taxon-name><tp:taxon-name-part taxon-name-part-type="genus" reg="Escherichia">E.</tp:taxon-name-part><tp:taxon-name-part taxon-name-part-type="species" reg="coli">coli</tp:taxon-name-part></tp:taxon-name></italic> (<bold>c, d</bold>). <bold>a.</bold><italic><tp:taxon-name><tp:taxon-name-part taxon-name-part-type="genus" reg="Annulohypoxylon">Annulohypoxylon</tp:taxon-name-part><tp:taxon-name-part taxon-name-part-type="species" reg="chiangraiense">chiangraiense</tp:taxon-name-part></tp:taxon-name></italic> (<named-content xmlns:xlink="http://www.w3.org/1999/xlink" content-type="dwc:institutional_code" xlink:title="Mae Fah Luang University Culture Collection" xlink:href="http://grbio.org/institution/mae-fah-luang-university-culture-collection" xlink:type="simple">MFLUCC</named-content> 24-0606); <bold>b.</bold><italic><tp:taxon-name><tp:taxon-name-part taxon-name-part-type="genus" reg="Hypoxylon">Hypoxylon</tp:taxon-name-part><tp:taxon-name-part taxon-name-part-type="species" reg="thailandicum">thailandicum</tp:taxon-name-part></tp:taxon-name></italic> (<named-content xmlns:xlink="http://www.w3.org/1999/xlink" content-type="dwc:institutional_code" xlink:title="Mae Fah Luang University Culture Collection" xlink:href="http://grbio.org/institution/mae-fah-luang-university-culture-collection" xlink:type="simple">MFLUCC</named-content> 25-0024); <bold>c.</bold><italic><tp:taxon-name><tp:taxon-name-part taxon-name-part-type="genus" reg="Daldinia">Daldinia</tp:taxon-name-part><tp:taxon-name-part taxon-name-part-type="species" reg="eschscholtzii">eschscholtzii</tp:taxon-name-part></tp:taxon-name></italic> (<named-content xmlns:xlink="http://www.w3.org/1999/xlink" content-type="dwc:institutional_code" xlink:title="Mae Fah Luang University Culture Collection" xlink:href="http://grbio.org/institution/mae-fah-luang-university-culture-collection" xlink:type="simple">MFLUCC</named-content> 18-1207), and <italic><tp:taxon-name><tp:taxon-name-part taxon-name-part-type="genus" reg="Xylaria">Xylaria</tp:taxon-name-part><tp:taxon-name-part taxon-name-part-type="species" reg="chrysanthum">chrysanthum</tp:taxon-name-part></tp:taxon-name></italic> (<named-content xmlns:xlink="http://www.w3.org/1999/xlink" content-type="dwc:institutional_code" xlink:title="Mae Fah Luang University Culture Collection" xlink:href="http://grbio.org/institution/mae-fah-luang-university-culture-collection" xlink:type="simple">MFLUCC</named-content> 21-0014). Positive control (ampicillin discs): Left side of the plate in a and b; middle of the petri plate in c.</p></caption><graphic xmlns:xlink="http://www.w3.org/1999/xlink" xlink:href="mycokeys-120-035-g020.jpg" position="float" orientation="portrait" xlink:type="simple" id="oo_1384097.jpg"><uri content-type="original_file" xlink:type="simple">https://binary.pensoft.net/fig/1384097</uri></graphic></fig></sec><sec sec-type="﻿Metabolite profiling of selected fungal extracts by HPLC coupled to LC-QTOF-MS analyses" id="SECID0ENOBO"><title>﻿Metabolite profiling of selected fungal extracts by HPLC coupled to LC-QTOF-MS analyses</title><p>The crude extracts of <italic><tp:taxon-name><tp:taxon-name-part taxon-name-part-type="genus" reg="Annulohypoxylon">Annulohypoxylon</tp:taxon-name-part><tp:taxon-name-part taxon-name-part-type="species" reg="chiangraiense">chiangraiense</tp:taxon-name-part></tp:taxon-name></italic>, <italic><tp:taxon-name><tp:taxon-name-part taxon-name-part-type="genus" reg="Hypoxylon">Hypoxylon</tp:taxon-name-part><tp:taxon-name-part taxon-name-part-type="species" reg="thailandicum">thailandicum</tp:taxon-name-part></tp:taxon-name></italic>, <italic><tp:taxon-name><tp:taxon-name-part taxon-name-part-type="genus" reg="Daldinia">Daldinia</tp:taxon-name-part><tp:taxon-name-part taxon-name-part-type="species" reg="eschscholtzii">eschscholtzii</tp:taxon-name-part></tp:taxon-name></italic>, and <italic><tp:taxon-name><tp:taxon-name-part taxon-name-part-type="genus" reg="Xylaria">Xylaria</tp:taxon-name-part><tp:taxon-name-part taxon-name-part-type="species" reg="chrysanthum">chrysanthum</tp:taxon-name-part></tp:taxon-name></italic> were weighed at 0.01 g, 0.02 g, 0.08 g, and 0.02 g, respectively. An untargeted screening approach initially detected secondary metabolites at wavelengths of 256 and 425 nm. Secondary metabolites have been spotted by the information from spectra and molecular weight, matched with reference compounds from the online databases. Some characteristic <abbrev xmlns:xlink="http://www.w3.org/1999/xlink" xlink:title="high-performance liquid chromatography" id="ABBRID0E6PBO" xlink:type="simple">HPLC</abbrev> chromatograms are shown in Figs <xref ref-type="fig" rid="F19">21</xref>, <xref ref-type="fig" rid="F20">22</xref>.</p><fig id="F19" position="float" orientation="portrait"><object-id xmlns:xlink="http://www.w3.org/1999/xlink" content-type="doi" xlink:type="simple">10.3897/mycokeys.120.155915.figure21</object-id><object-id xmlns:xlink="http://www.w3.org/1999/xlink" content-type="arpha" xlink:type="simple">93F206C4-87B5-5674-A877-05DFEC729738</object-id><label>Figure 21.</label><caption><p><abbrev xmlns:xlink="http://www.w3.org/1999/xlink" xlink:title="high-performance liquid chromatography" id="ABBRID0ETQBO" xlink:type="simple">HPLC</abbrev> chromatograms of the culture extracts of <italic><tp:taxon-name><tp:taxon-name-part taxon-name-part-type="genus" reg="Annulohypoxylon">Annulohypoxylon</tp:taxon-name-part><tp:taxon-name-part taxon-name-part-type="species" reg="chiangraiense">chiangraiense</tp:taxon-name-part></tp:taxon-name></italic> (<named-content xmlns:xlink="http://www.w3.org/1999/xlink" content-type="dwc:institutional_code" xlink:title="Mae Fah Luang University Culture Collection" xlink:href="http://grbio.org/institution/mae-fah-luang-university-culture-collection" xlink:type="simple">MFLUCC</named-content> 24-0606) <bold>a.</bold> Mycelium in <abbrev xmlns:xlink="http://www.w3.org/1999/xlink" xlink:title="malt extract broth" id="ABBRID0EIRBO" xlink:type="simple">MEB</abbrev> media; <bold>b.</bold> Supernatant in <abbrev xmlns:xlink="http://www.w3.org/1999/xlink" xlink:title="malt extract broth" id="ABBRID0EORBO" xlink:type="simple">MEB</abbrev> media. <italic><tp:taxon-name><tp:taxon-name-part taxon-name-part-type="genus" reg="Hypoxylon">Hypoxylon</tp:taxon-name-part><tp:taxon-name-part taxon-name-part-type="species" reg="thailandicum">thailandicum</tp:taxon-name-part></tp:taxon-name></italic> (<named-content xmlns:xlink="http://www.w3.org/1999/xlink" content-type="dwc:institutional_code" xlink:title="Mae Fah Luang University Culture Collection" xlink:href="http://grbio.org/institution/mae-fah-luang-university-culture-collection" xlink:type="simple">MFLUCC</named-content> 25-0024); <bold>c.</bold> Mycelium in <abbrev xmlns:xlink="http://www.w3.org/1999/xlink" xlink:title="yeast malt broth" id="ABBRID0EDSBO" xlink:type="simple">YMB</abbrev> media; <bold>d.</bold> Supernatant in <abbrev xmlns:xlink="http://www.w3.org/1999/xlink" xlink:title="yeast malt broth" id="ABBRID0EJSBO" xlink:type="simple">YMB</abbrev> media.</p></caption><graphic xmlns:xlink="http://www.w3.org/1999/xlink" xlink:href="mycokeys-120-035-g021.jpg" position="float" orientation="portrait" xlink:type="simple" id="oo_1384098.jpg"><uri content-type="original_file" xlink:type="simple">https://binary.pensoft.net/fig/1384098</uri></graphic></fig><fig id="F20" position="float" orientation="portrait"><object-id xmlns:xlink="http://www.w3.org/1999/xlink" content-type="doi" xlink:type="simple">10.3897/mycokeys.120.155915.figure22</object-id><object-id xmlns:xlink="http://www.w3.org/1999/xlink" content-type="arpha" xlink:type="simple">4161D96B-3354-56AA-B7A5-4EBAA0517E75</object-id><label>Figure 22.</label><caption><p><abbrev xmlns:xlink="http://www.w3.org/1999/xlink" xlink:title="high-performance liquid chromatography" id="ABBRID0E1SBO" xlink:type="simple">HPLC</abbrev> chromatograms of the culture extracts of <italic><tp:taxon-name><tp:taxon-name-part taxon-name-part-type="genus" reg="Xylaria">Xylaria</tp:taxon-name-part><tp:taxon-name-part taxon-name-part-type="species" reg="chrysanthum">chrysanthum</tp:taxon-name-part></tp:taxon-name></italic> (<named-content xmlns:xlink="http://www.w3.org/1999/xlink" content-type="dwc:institutional_code" xlink:title="Mae Fah Luang University Culture Collection" xlink:href="http://grbio.org/institution/mae-fah-luang-university-culture-collection" xlink:type="simple">MFLUCC</named-content> 21-0014) <bold>a.</bold> in <abbrev xmlns:xlink="http://www.w3.org/1999/xlink" xlink:title="malt extract broth" id="ABBRID0EPTBO" xlink:type="simple">MEB</abbrev> media; <bold>b.</bold> Phosphoenol-4-deoxy-3-tetrulosonate; <bold>c.</bold> in <abbrev xmlns:xlink="http://www.w3.org/1999/xlink" xlink:title="yeast malt broth" id="ABBRID0EXTBO" xlink:type="simple">YMB</abbrev> media; <bold>d.</bold> Benzbromarone; <bold>e.</bold><italic><tp:taxon-name><tp:taxon-name-part taxon-name-part-type="genus" reg="Daldinia">Daldinia</tp:taxon-name-part><tp:taxon-name-part taxon-name-part-type="species" reg="eschscholtzii">eschscholtzii</tp:taxon-name-part></tp:taxon-name></italic> (<named-content xmlns:xlink="http://www.w3.org/1999/xlink" content-type="dwc:institutional_code" xlink:title="Mae Fah Luang University Culture Collection" xlink:href="http://grbio.org/institution/mae-fah-luang-university-culture-collection" xlink:type="simple">MFLUCC</named-content> 18-1207) in <abbrev xmlns:xlink="http://www.w3.org/1999/xlink" xlink:title="malt extract broth" id="ABBRID0EOUBO" xlink:type="simple">MEB</abbrev> media; <bold>f.</bold> Chlorfenson. Peaks corresponding to metabolites are indicated in the <abbrev xmlns:xlink="http://www.w3.org/1999/xlink" xlink:title="high-performance liquid chromatography" id="ABBRID0EUUBO" xlink:type="simple">HPLC</abbrev> profiles.</p></caption><graphic xmlns:xlink="http://www.w3.org/1999/xlink" xlink:href="mycokeys-120-035-g022.jpg" position="float" orientation="portrait" xlink:type="simple" id="oo_1384099.jpg"><uri content-type="original_file" xlink:type="simple">https://binary.pensoft.net/fig/1384099</uri></graphic></fig><p>As Fig. <xref ref-type="fig" rid="F19">21</xref> depicts, the <abbrev xmlns:xlink="http://www.w3.org/1999/xlink" xlink:title="high-performance liquid chromatography" id="ABBRID0EDVBO" xlink:type="simple">HPLC</abbrev> analysis revealed distinct differences in the metabolite profiles of <italic><tp:taxon-name><tp:taxon-name-part taxon-name-part-type="genus" reg="Annulohypoxylon">Annulohypoxylon</tp:taxon-name-part><tp:taxon-name-part taxon-name-part-type="species" reg="chiangraiense">chiangraiense</tp:taxon-name-part></tp:taxon-name></italic> and <italic><tp:taxon-name><tp:taxon-name-part taxon-name-part-type="genus" reg="Hypoxylon">Hypoxylon</tp:taxon-name-part><tp:taxon-name-part taxon-name-part-type="species" reg="thailandicum">thailandicum</tp:taxon-name-part></tp:taxon-name></italic> when cultivated in different media. For <italic><tp:taxon-name><tp:taxon-name-part taxon-name-part-type="genus" reg="Annulohypoxylon">Annulohypoxylon</tp:taxon-name-part><tp:taxon-name-part taxon-name-part-type="species" reg="chiangraiense">chiangraiense</tp:taxon-name-part></tp:taxon-name></italic>, the metabolic output was highly dependent on the growth medium. The mycological extract derived from malt extract broth (<abbrev xmlns:xlink="http://www.w3.org/1999/xlink" xlink:title="malt extract broth" id="ABBRID0EIWBO" xlink:type="simple">MEB</abbrev>) exhibited a complex metabolite profile with numerous peaks, indicating the production of a diverse array of secondary metabolites. This suggests that <abbrev xmlns:xlink="http://www.w3.org/1999/xlink" xlink:title="malt extract broth" id="ABBRID0EMWBO" xlink:type="simple">MEB</abbrev> provides favorable conditions for the production of a broad range of secondary metabolites. Similar findings have been reported in previous studies, where <abbrev xmlns:xlink="http://www.w3.org/1999/xlink" xlink:title="malt extract broth" id="ABBRID0EQWBO" xlink:type="simple">MEB</abbrev> was shown to enhance the production of secondary metabolites in various fungi, including <italic><tp:taxon-name><tp:taxon-name-part taxon-name-part-type="genus" reg="Hypoxylon">Hypoxylon</tp:taxon-name-part></tp:taxon-name></italic> and <italic><tp:taxon-name><tp:taxon-name-part taxon-name-part-type="genus" reg="Xylaria">Xylaria</tp:taxon-name-part></tp:taxon-name></italic> species, due to its rich composition of carbohydrates, amino acids, and vitamins (<xref ref-type="bibr" rid="B96">Kuhnert et al. 2015</xref>). In contrast, potato dextrose broth (<abbrev xmlns:xlink="http://www.w3.org/1999/xlink" xlink:title="potato dextrose broth" id="ABBRID0EGXBO" xlink:type="simple">PDB</abbrev>) resulted in significantly fewer peaks, suggesting a reduced metabolic diversity under these conditions. This could be attributed to the simpler composition of <abbrev xmlns:xlink="http://www.w3.org/1999/xlink" xlink:title="potato dextrose broth" id="ABBRID0EKXBO" xlink:type="simple">PDB</abbrev>, which may not provide the necessary nutrients or environmental conditions to induce the production of a broad spectrum of secondary metabolites.</p><p>Similarly, yeast malt broth (<abbrev xmlns:xlink="http://www.w3.org/1999/xlink" xlink:title="yeast malt broth" id="ABBRID0EQXBO" xlink:type="simple">YMB</abbrev>) also showed fewer peaks compared to <abbrev xmlns:xlink="http://www.w3.org/1999/xlink" xlink:title="malt extract broth" id="ABBRID0EUXBO" xlink:type="simple">MEB</abbrev>, suggesting that <abbrev xmlns:xlink="http://www.w3.org/1999/xlink" xlink:title="potato dextrose broth" id="ABBRID0EYXBO" xlink:type="simple">PDB</abbrev> and <abbrev xmlns:xlink="http://www.w3.org/1999/xlink" xlink:title="yeast malt broth" id="ABBRID0E3XBO" xlink:type="simple">YMB</abbrev> may not be as conducive for secondary metabolite production in <italic><tp:taxon-name><tp:taxon-name-part taxon-name-part-type="genus" reg="Annulohypoxylon">Annulohypoxylon</tp:taxon-name-part><tp:taxon-name-part taxon-name-part-type="species" reg="chiangraiense">chiangraiense</tp:taxon-name-part></tp:taxon-name></italic>. However, it is noteworthy that <italic><tp:taxon-name><tp:taxon-name-part taxon-name-part-type="genus" reg="Hypoxylon">Hypoxylon</tp:taxon-name-part><tp:taxon-name-part taxon-name-part-type="species" reg="thailandicum">thailandicum</tp:taxon-name-part></tp:taxon-name></italic> exhibited the highest number of well-defined peaks in <abbrev xmlns:xlink="http://www.w3.org/1999/xlink" xlink:title="yeast malt broth" id="ABBRID0EWYBO" xlink:type="simple">YMB</abbrev>, indicating that this medium was optimal for the secondary metabolite production of this species. Similar results have been shown in other studies where they report unique metabolites in <abbrev xmlns:xlink="http://www.w3.org/1999/xlink" xlink:title="yeast malt broth" id="ABBRID0E1YBO" xlink:type="simple">YMB</abbrev>, such as hypoxylonols, which are not as prominently produced in other media (<xref ref-type="bibr" rid="B97">Kuhnert et al. 2017</xref>). These findings highlight the influence of nutritional composition on secondary metabolite production in different fungal taxa. The variation in peak intensities and numbers across different media indicates that metabolite expression is medium-dependent and species-specific, and hence, must be carefully considered in natural product discovery and metabolic studies.</p><p>The mass spectrum obtained from the analysis suggested an identification of many compounds. Based on the <abbrev xmlns:xlink="http://www.w3.org/1999/xlink" xlink:title="high-performance liquid chromatography" id="ABBRID0EEZBO" xlink:type="simple">HPLC</abbrev> profile of the <italic><tp:taxon-name><tp:taxon-name-part taxon-name-part-type="genus" reg="Annulohypoxylon">Annulohypoxylon</tp:taxon-name-part><tp:taxon-name-part taxon-name-part-type="species" reg="chiangraiense">chiangraiense</tp:taxon-name-part></tp:taxon-name></italic> (<named-content xmlns:xlink="http://www.w3.org/1999/xlink" content-type="dwc:institutional_code" xlink:title="Mae Fah Luang University Culture Collection" xlink:href="http://grbio.org/institution/mae-fah-luang-university-culture-collection" xlink:type="simple">MFLUCC</named-content> 24-0606) isolate, the dominant compounds in the mycelium grown in <abbrev xmlns:xlink="http://www.w3.org/1999/xlink" xlink:title="malt extract broth" id="ABBRID0EXZBO" xlink:type="simple">MEB</abbrev> medium are 5-amino-2-(p-toluidino)benzenesulphonic acid (C<sub>13</sub>H<sub>14</sub>N<sub>2</sub>O<sub>3</sub>S), sulfamethoxazole sodium (C<sub>10</sub>H<sub>10</sub>N<sub>3</sub>NaO<sub>3</sub>S), N,N-dibutyl-3-methyl-5-(4,4,5,5-tetramethyl-1,3,2-dioxaborolan-2-yl)aniline (C<sub>21</sub>H<sub>36</sub>BNO<sub>2</sub>), and 2-(benzyloxy)-5-(4,4,5,5-tetramethyl-1,3,2-dioxaborolan-2-yl)pyridine (C<sub>18</sub>H<sub>22</sub>BNO<sub>3</sub>), detected at retention times of 6.0, 11.1, 19.0, and 20.0 minutes, respectively (Fig. <xref ref-type="fig" rid="F19">21a</xref>). Among these compounds, 5-amino-2-(p-toluidino)benzenesulphonic acid is an aromatic sulfonic acid primarily used in the dye and pigment industries (<xref ref-type="bibr" rid="B133">National Center for Biotechnology Information 2025a</xref>). Sulfamethoxazole sodium is the sodium salt form of sulfamethoxazole, which is used as a broad-spectrum sulfonamide antibiotic. Sulfamethoxazole sodium is mainly used in treating bacterial infections, including urinary tract infections (UTIs), respiratory infections, gastrointestinal infections, and skin infections (<xref ref-type="bibr" rid="B88">Kemnic and Coleman 2022</xref>).</p><p>The dominant compounds of the <italic><tp:taxon-name><tp:taxon-name-part taxon-name-part-type="genus" reg="Annulohypoxylon">Annulohypoxylon</tp:taxon-name-part><tp:taxon-name-part taxon-name-part-type="species" reg="chiangraiense">chiangraiense</tp:taxon-name-part></tp:taxon-name></italic> (<named-content xmlns:xlink="http://www.w3.org/1999/xlink" content-type="dwc:institutional_code" xlink:title="Mae Fah Luang University Culture Collection" xlink:href="http://grbio.org/institution/mae-fah-luang-university-culture-collection" xlink:type="simple">MFLUCC</named-content> 24-0606) in the supernatant in <abbrev xmlns:xlink="http://www.w3.org/1999/xlink" xlink:title="malt extract broth" id="ABBRID0EU2BO" xlink:type="simple">MEB</abbrev> medium are Pramipexole (C<sub>10</sub>H<sub>17</sub>N<sub>3</sub>S), 5-Ethyl-1-ethoxymethyl-6-(3,5-dimethylphenylthio)uracil, 10-Deoxymethymycin (C<sub>25</sub>H<sub>43</sub>NO<sub>6</sub>), and Spisulosine (C<sub>18</sub>H<sub>39</sub>NO), detected at retention times of 5.0, 11.0, 12.5, and 19.75, respectively (Fig. <xref ref-type="fig" rid="F19">21b</xref>). Pramipexole is an orally active aminothiazole dopamine and is used to treat Parkinson’s disease (<xref ref-type="bibr" rid="B12">Bennett and Piercey 1999</xref>). 5-Ethyl-1-ethoxymethyl-6-(3,5-dimethylphenylthio)-2-thiouracil has antiviral, anticancer, and antimicrobial properties and is active against the majority of viruses (<xref ref-type="bibr" rid="B8">Balzarini et al. 1995</xref>). 10-Deoxymethymycin is a glycoside, a macrolide antibiotic that is active against gram-positive bacteria (<xref ref-type="bibr" rid="B135">National Center for Biotechnology Information 2025b</xref>). Spisulosine is a bioactive sphingoid and has been used as an antineoplastic agent (<xref ref-type="bibr" rid="B136">National Center for Biotechnology Information 2025c</xref>).</p><p>According to the <abbrev xmlns:xlink="http://www.w3.org/1999/xlink" xlink:title="high-performance liquid chromatography" id="ABBRID0E53BO" xlink:type="simple">HPLC</abbrev> profile in the <italic><tp:taxon-name><tp:taxon-name-part taxon-name-part-type="genus" reg="Hypoxylon">Hypoxylon</tp:taxon-name-part><tp:taxon-name-part taxon-name-part-type="species" reg="thailandicum">thailandicum</tp:taxon-name-part></tp:taxon-name></italic> (<named-content xmlns:xlink="http://www.w3.org/1999/xlink" content-type="dwc:institutional_code" xlink:title="Mae Fah Luang University Culture Collection" xlink:href="http://grbio.org/institution/mae-fah-luang-university-culture-collection" xlink:type="simple">MFLUCC</named-content> 25-0024) isolate, the dominant compounds in the mycelium in <abbrev xmlns:xlink="http://www.w3.org/1999/xlink" xlink:title="yeast malt broth" id="ABBRID0ER4BO" xlink:type="simple">YMB</abbrev> medium are 2-Naphthalenepropanol, 6-methoxy-a-methyl-, hydrogen sulfate (C<sub>15</sub>H<sub>18</sub>O<sub>5</sub>S), N-({[Dimethoxy(methyl)silyl]oxy}methyl) aniline (C<sub>10</sub>H<sub>17</sub>NO<sub>3</sub>Si), Phenethyl rutinoside (C<sub>20</sub>H<sub>30</sub>O<sub>10</sub>), and Ethyl vanillin (C<sub>9</sub>H<sub>10</sub>O<sub>3</sub>), detected at retention times of 9.54, 13.55, 20.25, and 20.75 minutes, respectively (Fig. <xref ref-type="fig" rid="F19">21c</xref>). 2-Naphthalenepropanol, 6-methoxy-α-methyl-, hydrogen sulfate is a sulfate ester of a naphthalene-derived compound, potentially related to antibacterial naphthol derivatives (<xref ref-type="bibr" rid="B167">Roman et al. 2016</xref>). N-({[Dimethoxy(methyl)silyl]oxy}methyl)aniline is utilized in various industries due to its unique properties. This compound can be used as a versatile silane coupling agent, enhancing the adhesion, wetting, and durability of different materials. Therefore, N-({[Dimethoxy(methyl)silyl]oxy}methyl)aniline plays a crucial role in the production of adhesives, sealants, coatings, and composites (<xref ref-type="bibr" rid="B75">Inno Specialty Chemicals 2017</xref>). Phenethyl rutinoside is a glycoside that exhibits antioxidant activity (<xref ref-type="bibr" rid="B214">Wang et al. 2004</xref>). Ethyl vanillin belongs to the benzaldehydes and is used as an antioxidant and flavoring agent. This compound is widely used in the food industry as a food additive and spice in foods, beverages, cosmetics, and drugs (<xref ref-type="bibr" rid="B137">National Center for Biotechnology Information 2025d</xref>).</p><p>The dominant compounds of the <italic><tp:taxon-name><tp:taxon-name-part taxon-name-part-type="genus" reg="Hypoxylon">Hypoxylon</tp:taxon-name-part><tp:taxon-name-part taxon-name-part-type="species" reg="thailandicum">thailandicum</tp:taxon-name-part></tp:taxon-name></italic> (<named-content xmlns:xlink="http://www.w3.org/1999/xlink" content-type="dwc:institutional_code" xlink:title="Mae Fah Luang University Culture Collection" xlink:href="http://grbio.org/institution/mae-fah-luang-university-culture-collection" xlink:type="simple">MFLUCC</named-content> 25-0024) in the supernatant in <abbrev xmlns:xlink="http://www.w3.org/1999/xlink" xlink:title="yeast malt broth" id="ABBRID0ES6BO" xlink:type="simple">YMB</abbrev> medium are 1,4-dimethyl-7-ethylazulene (C<sub>14</sub>H<sub>16</sub>), 3-{[(Benzyloxy)carbonyl]amino}-N-(tertbutoxycarbonyl)-L-alanine—N-cyclohexylcyclo hexanamine (1/1) (C<sub>28</sub>H<sub>45</sub>N<sub>3</sub>O<sub>6</sub>) and ethyl 2-phenyl-3-furancarboxylate (C<sub>13</sub>H<sub>12</sub>O<sub>3</sub>), detected at retention times of 9.54, 13.55, and 15.59 minutes, respectively (Fig. <xref ref-type="fig" rid="F19">21d</xref>). Ethyl 2-phenyl-3-furancarboxylate is an ester derivative of furan and can be used in pharmaceuticals, fragrances, and organic synthesis (<xref ref-type="bibr" rid="B227">Yannai 2004</xref>).</p><p>For <italic><tp:taxon-name><tp:taxon-name-part taxon-name-part-type="genus" reg="Xylaria">Xylaria</tp:taxon-name-part><tp:taxon-name-part taxon-name-part-type="species" reg="chrysanthum">chrysanthum</tp:taxon-name-part></tp:taxon-name></italic> (<named-content xmlns:xlink="http://www.w3.org/1999/xlink" content-type="dwc:institutional_code" xlink:title="Mae Fah Luang University Culture Collection" xlink:href="http://grbio.org/institution/mae-fah-luang-university-culture-collection" xlink:type="simple">MFLUCC</named-content> 21-0014), most of the bioactive compounds have been reported in <abbrev xmlns:xlink="http://www.w3.org/1999/xlink" xlink:title="malt extract broth" id="ABBRID0EBBCO" xlink:type="simple">MEB</abbrev>, followed by <abbrev xmlns:xlink="http://www.w3.org/1999/xlink" xlink:title="yeast malt broth" id="ABBRID0EFBCO" xlink:type="simple">YMB</abbrev>. In <abbrev xmlns:xlink="http://www.w3.org/1999/xlink" xlink:title="malt extract broth" id="ABBRID0EJBCO" xlink:type="simple">MEB</abbrev> media, <italic><tp:taxon-name><tp:taxon-name-part taxon-name-part-type="genus" reg="Xylaria">Xylaria</tp:taxon-name-part><tp:taxon-name-part taxon-name-part-type="species" reg="chrysanthum">chrysanthum</tp:taxon-name-part></tp:taxon-name></italic> (<named-content xmlns:xlink="http://www.w3.org/1999/xlink" content-type="dwc:institutional_code" xlink:title="Mae Fah Luang University Culture Collection" xlink:href="http://grbio.org/institution/mae-fah-luang-university-culture-collection" xlink:type="simple">MFLUCC</named-content> 21-0014) showed phosphoenol-4-deoxy-3-tetrulosonate (C<sub>4</sub>H<sub>7</sub>O<sub>7</sub>P) at 1.5 min retention time. Phosphoenol-4-deoxy-3-tetrulosonate plays a key role as an intermediate compound in the biosynthesis of 3-deoxy-D-manno-octulosonic acid (KDO), an important molecule in bacterial biochemistry (Fig. <xref ref-type="fig" rid="F20">22a, b</xref>). Additionally, benzbromarone (C<sub>17</sub>H<sub>12</sub>Br<sub>2</sub>O<sub>3</sub>) has also been reported to be extracted from <italic><tp:taxon-name><tp:taxon-name-part taxon-name-part-type="genus" reg="Xylaria">Xylaria</tp:taxon-name-part><tp:taxon-name-part taxon-name-part-type="species" reg="chrysanthum">chrysanthum</tp:taxon-name-part></tp:taxon-name></italic> (<named-content xmlns:xlink="http://www.w3.org/1999/xlink" content-type="dwc:institutional_code" xlink:title="Mae Fah Luang University Culture Collection" xlink:href="http://grbio.org/institution/mae-fah-luang-university-culture-collection" xlink:type="simple">MFLUCC</named-content> 21-0014) in <abbrev xmlns:xlink="http://www.w3.org/1999/xlink" xlink:title="malt extract broth" id="ABBRID0E4CCO" xlink:type="simple">MEB</abbrev> medium, exhibiting antibacterial properties against Gram-positive pathogens, such as <italic><tp:taxon-name><tp:taxon-name-part taxon-name-part-type="genus" reg="Enterococcus">Enterococcus</tp:taxon-name-part><tp:taxon-name-part taxon-name-part-type="species" reg="faecalis">faecalis</tp:taxon-name-part></tp:taxon-name></italic>, <italic><tp:taxon-name><tp:taxon-name-part taxon-name-part-type="genus" reg="Staphylococcus">Staphylococcus</tp:taxon-name-part><tp:taxon-name-part taxon-name-part-type="species" reg="aureus">aureus</tp:taxon-name-part></tp:taxon-name></italic>, <italic><tp:taxon-name><tp:taxon-name-part taxon-name-part-type="genus" reg="Staphylococcus">S.</tp:taxon-name-part><tp:taxon-name-part taxon-name-part-type="species" reg="epidermidis">epidermidis</tp:taxon-name-part></tp:taxon-name></italic>, and <italic><tp:taxon-name><tp:taxon-name-part taxon-name-part-type="genus" reg="Streptococcus">Streptococcus</tp:taxon-name-part><tp:taxon-name-part taxon-name-part-type="species" reg="agalactiae">agalactiae</tp:taxon-name-part></tp:taxon-name></italic> (<xref ref-type="bibr" rid="B129">Meng et al. 2024</xref>).</p><p>According to the <abbrev xmlns:xlink="http://www.w3.org/1999/xlink" xlink:title="high-performance liquid chromatography" id="ABBRID0EKECO" xlink:type="simple">HPLC</abbrev> profile in the <italic><tp:taxon-name><tp:taxon-name-part taxon-name-part-type="genus" reg="Xylaria">Xylaria</tp:taxon-name-part><tp:taxon-name-part taxon-name-part-type="species" reg="chrysanthum">chrysanthum</tp:taxon-name-part></tp:taxon-name></italic> (<named-content xmlns:xlink="http://www.w3.org/1999/xlink" content-type="dwc:institutional_code" xlink:title="Mae Fah Luang University Culture Collection" xlink:href="http://grbio.org/institution/mae-fah-luang-university-culture-collection" xlink:type="simple">MFLUCC</named-content> 21-0014) isolate, the dominant compounds in the <abbrev xmlns:xlink="http://www.w3.org/1999/xlink" xlink:title="yeast malt broth" id="ABBRID0E4ECO" xlink:type="simple">YMB</abbrev> medium are benzbromarone (C<sub>17</sub>H<sub>12</sub>Br<sub>2</sub>O<sub>3</sub>) (Fig. <xref ref-type="fig" rid="F20">22c, d</xref>). Benzbromarone, a benzofuran derivative, exhibits potential antibacterial activity against Gram-positive pathogens. Benzbromarone is used as a uricosuric drug that has been used in the treatment of gout and hyperuricemia (high levels of uric acid in the blood) (<xref ref-type="bibr" rid="B60">Heel et al. 1977</xref>; <xref ref-type="bibr" rid="B129">Meng et al. 2024</xref>). Additionally, monensin (C<sub>32</sub>H<sub>58</sub>O<sub>13</sub>), a polyether antibiotic widely used in veterinary medicine for its efficacy against certain Gram-positive bacteria and protozoa, was also reported in the <italic><tp:taxon-name><tp:taxon-name-part taxon-name-part-type="genus" reg="Xylaria">Xylaria</tp:taxon-name-part><tp:taxon-name-part taxon-name-part-type="species" reg="chrysanthum">chrysanthum</tp:taxon-name-part></tp:taxon-name></italic> (<named-content xmlns:xlink="http://www.w3.org/1999/xlink" content-type="dwc:institutional_code" xlink:title="Mae Fah Luang University Culture Collection" xlink:href="http://grbio.org/institution/mae-fah-luang-university-culture-collection" xlink:type="simple">MFLUCC</named-content> 21-0014) isolate in <abbrev xmlns:xlink="http://www.w3.org/1999/xlink" xlink:title="yeast malt broth" id="ABBRID0EKGCO" xlink:type="simple">YMB</abbrev> medium (<xref ref-type="bibr" rid="B116">Łowicki and Huczyński 2013</xref>).</p><p>The <abbrev xmlns:xlink="http://www.w3.org/1999/xlink" xlink:title="high-performance liquid chromatography" id="ABBRID0EUGCO" xlink:type="simple">HPLC</abbrev> analysis of <italic><tp:taxon-name><tp:taxon-name-part taxon-name-part-type="genus" reg="Daldinia">Daldinia</tp:taxon-name-part><tp:taxon-name-part taxon-name-part-type="species" reg="eschscholtzii">eschscholtzii</tp:taxon-name-part></tp:taxon-name></italic> (<named-content xmlns:xlink="http://www.w3.org/1999/xlink" content-type="dwc:institutional_code" xlink:title="Mae Fah Luang University Culture Collection" xlink:href="http://grbio.org/institution/mae-fah-luang-university-culture-collection" xlink:type="simple">MFLUCC</named-content> 18-1207) cultured in <abbrev xmlns:xlink="http://www.w3.org/1999/xlink" xlink:title="malt extract broth" id="ABBRID0EHHCO" xlink:type="simple">MEB</abbrev> media revealed a peak corresponding to chlorfenson (C<sub>12</sub>H<sub>8</sub>C<sub>l2</sub>O<sub>3</sub>S), with a retention time of 1.5 minutes. Chlorfenson is an organophosphorus compound, mainly used as a pesticide and acaricide (<xref ref-type="bibr" rid="B138">National Center for Biotechnology Information 2025e</xref>). (Fig. <xref ref-type="fig" rid="F20">22e, f</xref>). Additionally, in the <italic><tp:taxon-name><tp:taxon-name-part taxon-name-part-type="genus" reg="Daldinia">Daldinia</tp:taxon-name-part><tp:taxon-name-part taxon-name-part-type="species" reg="eschscholtzii">eschscholtzii</tp:taxon-name-part></tp:taxon-name></italic> (<named-content xmlns:xlink="http://www.w3.org/1999/xlink" content-type="dwc:institutional_code" xlink:title="Mae Fah Luang University Culture Collection" xlink:href="http://grbio.org/institution/mae-fah-luang-university-culture-collection" xlink:type="simple">MFLUCC</named-content> 23–0263) isolate, the most abundant compound in the <abbrev xmlns:xlink="http://www.w3.org/1999/xlink" xlink:title="malt extract broth" id="ABBRID0EKICO" xlink:type="simple">MEB</abbrev> medium is 13-methoxy-heneicosanoic acid (C<sub>22</sub>H<sub>44</sub>O<sub>3</sub>), followed by linoleic acid (C<sub>18</sub>H<sub>32</sub>O<sub>2</sub>). Both 13-methoxy-heneicosanoic acid and linoleic acid exhibited antimicrobial properties and have potential applications in research, cosmetics, pharmaceuticals, nutraceuticals, and industrial products (<xref ref-type="bibr" rid="B99">Kusumah et al. 2020</xref>). Furthermore, 3-methoxymandelic acid-4-O-sulfate (C<sub>9</sub>H<sub>10</sub>O<sub>8</sub>S) and formoterol (C<sub>19</sub>H<sub>24</sub>N<sub>2</sub>O<sub>4</sub>) have been identified in <italic><tp:taxon-name><tp:taxon-name-part taxon-name-part-type="genus" reg="Daldinia">Daldinia</tp:taxon-name-part><tp:taxon-name-part taxon-name-part-type="species" reg="eschscholtzii">eschscholtzii</tp:taxon-name-part></tp:taxon-name></italic> on MEA, demonstrating medicinal properties.</p></sec></tp:treatment-sec><tp:treatment-sec><!--Section generated to contain objects referenced in tp:taxon-treatment.--><fig id="F22" position="float" orientation="portrait"><object-id xmlns:xlink="http://www.w3.org/1999/xlink" content-type="doi" xlink:type="simple">10.3897/mycokeys.120.155915.figure17</object-id><object-id xmlns:xlink="http://www.w3.org/1999/xlink" content-type="arpha" xlink:type="simple">7583A309-F73E-5570-8552-84819066F08C</object-id><label>Figure 17.</label><caption><p>Phylogram generated from ML analysis based on the combined dataset of <abbrev xmlns:xlink="http://www.w3.org/1999/xlink" xlink:title="internal transcribed spacer region" id="ABBRID0ELAAO" xlink:type="simple">ITS</abbrev> and <italic><abbrev xmlns:xlink="http://www.w3.org/1999/xlink" xlink:title="β-tubulin" id="ABBRID0EQAAO" xlink:type="simple">β-tub</abbrev></italic>. The tree is rooted to <italic><tp:taxon-name><tp:taxon-name-part taxon-name-part-type="genus" reg="Kretzschmaria">Kretzschmaria</tp:taxon-name-part><tp:taxon-name-part taxon-name-part-type="species" reg="deusta">deusta</tp:taxon-name-part></tp:taxon-name></italic> (CBS 826.72) and <italic><tp:taxon-name><tp:taxon-name-part taxon-name-part-type="genus" reg="Xylaria">Xylaria</tp:taxon-name-part><tp:taxon-name-part taxon-name-part-type="species" reg="hypoxylon">hypoxylon</tp:taxon-name-part></tp:taxon-name></italic> (CBS 122620). Bootstrap support values for ML ≥ 70% and Bayesian posterior probabilities (PP) ≥ 0.90 are noted at the nodes. Strain numbers are noted after the species names. Strains isolated in this study are presented in blue, and type strains are in bold.</p></caption><graphic xmlns:xlink="http://www.w3.org/1999/xlink" xlink:href="mycokeys-120-035-g017.jpg" position="float" orientation="portrait" xlink:type="simple" id="oo_1384094.jpg"><uri content-type="original_file" xlink:type="simple">https://binary.pensoft.net/fig/1384094</uri></graphic></fig></tp:treatment-sec><ref-list><ref id="B176"><mixed-citation xmlns:xlink="http://www.w3.org/1999/xlink" xlink:type="simple"><person-group><name name-style="western"><surname>Senwanna</surname><given-names>C</given-names></name><name name-style="western"><surname>Mapook</surname><given-names>A</given-names></name><name name-style="western"><surname>Samarakoon</surname><given-names>MC</given-names></name><name name-style="western"><surname>Karunarathna</surname><given-names>A</given-names></name><name name-style="western"><surname>Wang</surname><given-names>Y</given-names></name><name name-style="western"><surname>Tang</surname><given-names>AMC</given-names></name><name name-style="western"><surname>Haituk</surname><given-names>S</given-names></name><name name-style="western"><surname>Suwannarach</surname><given-names>N</given-names></name><name name-style="western"><surname>Hyde</surname><given-names>KD</given-names></name><name name-style="western"><surname>Cheewangkoon</surname><given-names>R</given-names></name></person-group> (<year>2021</year>) <article-title><tp:taxon-name><tp:taxon-name-part taxon-name-part-type="class">Ascomycetes</tp:taxon-name-part></tp:taxon-name> on Para rubber (<italic><tp:taxon-name><tp:taxon-name-part taxon-name-part-type="genus">Hevea</tp:taxon-name-part><tp:taxon-name-part taxon-name-part-type="species">brasiliensis</tp:taxon-name-part></tp:taxon-name></italic>).</article-title><source>Mycosphere</source><volume>12</volume>(<issue>1</issue>): <fpage>1334</fpage>–<lpage>1512</lpage>. <ext-link xlink:href="10.5943/mycosphere/12/1/18" ext-link-type="doi" xlink:type="simple">https://doi.org/10.5943/mycosphere/12/1/18</ext-link></mixed-citation></ref><ref id="B45"><mixed-citation xmlns:xlink="http://www.w3.org/1999/xlink" xlink:type="simple"><person-group><name name-style="western"><surname>Dissanayake</surname><given-names>LS</given-names></name><name name-style="western"><surname>Wijayawardene</surname><given-names>NN</given-names></name><name name-style="western"><surname>Dayarathne</surname><given-names>MC</given-names></name><name name-style="western"><surname>Samarakoon</surname><given-names>MC</given-names></name><name name-style="western"><surname>Dai</surname><given-names>DQ</given-names></name><name name-style="western"><surname>Hyde</surname><given-names>KD</given-names></name><name name-style="western"><surname>Kang</surname><given-names>JC</given-names></name></person-group> (<year>2021</year>) <italic><tp:taxon-name><tp:taxon-name-part taxon-name-part-type="genus">Paraeutypella</tp:taxon-name-part><tp:taxon-name-part taxon-name-part-type="species">guizhouensis</tp:taxon-name-part></tp:taxon-name></italic> gen. et sp. nov. and <italic><tp:taxon-name><tp:taxon-name-part taxon-name-part-type="genus">Diatrypella</tp:taxon-name-part><tp:taxon-name-part taxon-name-part-type="species">longiasca</tp:taxon-name-part></tp:taxon-name></italic> sp. nov. (<tp:taxon-name><tp:taxon-name-part taxon-name-part-type="family">Diatrypaceae</tp:taxon-name-part></tp:taxon-name>) from China. Biodiversity Data Journal 9: e63864. <ext-link xlink:href="10.5943/mycosphere/15/1/15" ext-link-type="doi" xlink:type="simple">https://doi.org/10.5943/mycosphere/15/1/15</ext-link></mixed-citation></ref><ref id="B44"><mixed-citation xmlns:xlink="http://www.w3.org/1999/xlink" xlink:type="simple"><person-group><name name-style="western"><surname>de Silva</surname><given-names>NI</given-names></name><name name-style="western"><surname>Hyde</surname><given-names>KD</given-names></name><name name-style="western"><surname>Lumyong</surname><given-names>S</given-names></name><name name-style="western"><surname>Phillips</surname><given-names>AJL</given-names></name><name name-style="western"><surname>Bhat</surname><given-names>DJ</given-names></name><name name-style="western"><surname>Maharachchikumbura</surname><given-names>SSN</given-names></name><name name-style="western"><surname>Thambugala</surname><given-names>KM</given-names></name><name name-style="western"><surname>Tennakoon</surname><given-names>DS</given-names></name><name name-style="western"><surname>Suwannarach</surname><given-names>N</given-names></name><name name-style="western"><surname>Karunarathna</surname><given-names>SC</given-names></name></person-group> (<year>2022</year>) Morphology, phylogeny, host association and geography of fungi associated with plants of <tp:taxon-name><tp:taxon-name-part taxon-name-part-type="family">Annonaceae</tp:taxon-name-part></tp:taxon-name>, <tp:taxon-name><tp:taxon-name-part taxon-name-part-type="family">Apocynaceae</tp:taxon-name-part></tp:taxon-name> and <tp:taxon-name><tp:taxon-name-part taxon-name-part-type="family">Magnoliaceae</tp:taxon-name-part></tp:taxon-name>. Mycosphere 13(1): 955–1076. <ext-link xlink:href="10.5943/mycosphere/13/1/12" ext-link-type="doi" xlink:type="simple">https://doi.org/10.5943/mycosphere/13/1/12</ext-link></mixed-citation></ref><ref id="B2"><mixed-citation xmlns:xlink="http://www.w3.org/1999/xlink" xlink:type="simple"><person-group><name name-style="western"><surname>Afshari</surname><given-names>N</given-names></name><name name-style="western"><surname>Karimi</surname><given-names>O</given-names></name><name name-style="western"><surname>Gomes de Farias</surname><given-names>AR</given-names></name><name name-style="western"><surname>Suwannarach</surname><given-names>N</given-names></name><name name-style="western"><surname>Bhunjun</surname><given-names>CS</given-names></name><name name-style="western"><surname>Zeng</surname><given-names>XY</given-names></name><name name-style="western"><surname>Lumyong</surname><given-names>S</given-names></name></person-group> (<year>2023</year>) <article-title>Additions to <tp:taxon-name><tp:taxon-name-part taxon-name-part-type="family">Diatrypaceae</tp:taxon-name-part></tp:taxon-name> (<tp:taxon-name><tp:taxon-name-part taxon-name-part-type="order">Xylariales</tp:taxon-name-part></tp:taxon-name>): Novel taxa and new host associations.</article-title><source>Journal of Fungi</source><volume>9</volume>(<issue>12</issue>): <fpage>1151</fpage>. <ext-link xlink:href="10.3390/jof9121151" ext-link-type="doi" xlink:type="simple">https://doi.org/10.3390/jof9121151</ext-link></mixed-citation></ref><ref id="B96"><mixed-citation xmlns:xlink="http://www.w3.org/1999/xlink" xlink:type="simple"><person-group><name name-style="western"><surname>Kuhnert</surname><given-names>E</given-names></name><name name-style="western"><surname>Surup</surname><given-names>F</given-names></name><name name-style="western"><surname>Sir</surname><given-names>EB</given-names></name><name name-style="western"><surname>Lambert</surname><given-names>C</given-names></name><name name-style="western"><surname>Hyde</surname><given-names>KD</given-names></name><name name-style="western"><surname>Hladki</surname><given-names>AII</given-names></name><name name-style="western"><surname>Romero</surname><given-names>AI</given-names></name><name name-style="western"><surname>Stadler</surname><given-names>M</given-names></name></person-group> (<year>2015</year>) <article-title>Lenormandins A—G, new azaphilones from <italic><tp:taxon-name><tp:taxon-name-part taxon-name-part-type="genus">Hypoxylon</tp:taxon-name-part><tp:taxon-name-part taxon-name-part-type="species">lenormandii</tp:taxon-name-part></tp:taxon-name></italic> and <italic><tp:taxon-name><tp:taxon-name-part taxon-name-part-type="genus">Hypoxylon</tp:taxon-name-part><tp:taxon-name-part taxon-name-part-type="species">jaklitschii</tp:taxon-name-part></tp:taxon-name></italic> sp. nov., recognised by chemotaxonomic data.</article-title><source>Fungal Diversity</source><volume>71</volume>: <fpage>165</fpage>–<lpage>184</lpage>. <ext-link xlink:href="10.1007/s13225-014-0318-1" ext-link-type="doi" xlink:type="simple">https://doi.org/10.1007/s13225-014-0318-1</ext-link></mixed-citation></ref><ref id="B97"><mixed-citation xmlns:xlink="http://www.w3.org/1999/xlink" xlink:type="simple"><person-group><name name-style="western"><surname>Kuhnert</surname><given-names>E</given-names></name><name name-style="western"><surname>Sir</surname><given-names>EB</given-names></name><name name-style="western"><surname>Lambert</surname><given-names>C</given-names></name><name name-style="western"><surname>Hyde</surname><given-names>KD</given-names></name><name name-style="western"><surname>Hladki</surname><given-names>AI</given-names></name><name name-style="western"><surname>Romero</surname><given-names>AI</given-names></name><name name-style="western"><surname>Rohde</surname><given-names>M</given-names></name><name name-style="western"><surname>Stadler</surname><given-names>M</given-names></name></person-group> (<year>2017</year>) <article-title>Phylogenetic and chemotaxonomic resolution of the genus <italic><tp:taxon-name><tp:taxon-name-part taxon-name-part-type="genus">Annulohypoxylon</tp:taxon-name-part></tp:taxon-name></italic> (<tp:taxon-name><tp:taxon-name-part taxon-name-part-type="family">Xylariaceae</tp:taxon-name-part></tp:taxon-name>) including four new species.</article-title><source>Fungal Diversity</source><volume>85</volume>: <fpage>1</fpage>–<lpage>43</lpage>. <ext-link xlink:href="10.1007/s13225-016-0377-6" ext-link-type="doi" xlink:type="simple">https://doi.org/10.1007/s13225-016-0377-6</ext-link></mixed-citation></ref><ref id="B133"><mixed-citation xmlns:xlink="http://www.w3.org/1999/xlink" xlink:type="simple">National Center for Biotechnology Information (<year>2025a</year>) PubChem Compound Summary for CID 66672, 5-Amino-2-(p-toluidino)benzenesulphonic acid. <ext-link xlink:href="https://pubchem.ncbi.nlm.nih.gov/compound/5-Amino-2-_ptoluidino_benzenesulphonic-acid" ext-link-type="uri" xlink:type="simple">https://pubchem.ncbi.nlm.nih.gov/compound/5-Amino-2-_ptoluidino_benzenesulphonic-acid</ext-link> [Retrieved February 17, 2025]</mixed-citation></ref><ref id="B88"><mixed-citation xmlns:xlink="http://www.w3.org/1999/xlink" xlink:type="simple"><person-group><name name-style="western"><surname>Kemnic</surname><given-names>TR</given-names></name><name name-style="western"><surname>Coleman</surname><given-names>M</given-names></name></person-group> (<year>2022</year>) Trimethoprim Sulfamethoxazole. [Updated 2022 Nov 28]. StatPearls [Internet]. StatPearls Publishing, Treasure Island.</mixed-citation></ref><ref id="B12"><mixed-citation xmlns:xlink="http://www.w3.org/1999/xlink" xlink:type="simple"><person-group><name name-style="western"><surname>Bennett</surname><given-names>Jr JP</given-names></name><name name-style="western"><surname>Piercey</surname><given-names>MF</given-names></name></person-group> (<year>1999</year>) <article-title>Pramipexole—A new dopamine agonist for the treatment of Parkinson’s disease.</article-title><source>Journal of the Neurological Sciences</source><volume>163</volume>(<issue>1</issue>): <fpage>25</fpage>–<lpage>31</lpage>. <ext-link xlink:href="10.1016/S0022-510X(98)00307-4" ext-link-type="doi" xlink:type="simple">https://doi.org/10.1016/S0022-510X(98)00307-4</ext-link></mixed-citation></ref><ref id="B8"><mixed-citation xmlns:xlink="http://www.w3.org/1999/xlink" xlink:type="simple"><person-group><name name-style="western"><surname>Balzarini</surname><given-names>J</given-names></name><name name-style="western"><surname>Baba</surname><given-names>M</given-names></name><name name-style="western"><surname>De Clercq</surname><given-names>E</given-names></name></person-group> (<year>1995</year>) <article-title>Differential activities of 1-[(2-hydroxyethoxy) methyl]-6-(phenylthio) thymine derivatives against different human immunodeficiency virus type 1 mutant strains.</article-title><source>Antimicrobial Agents and Chemotherapy</source><volume>39</volume>(<issue>4</issue>): <fpage>998</fpage>–<lpage>1002</lpage>. <ext-link xlink:href="10.1128/aac.39.4.998" ext-link-type="doi" xlink:type="simple">https://doi.org/10.1128/aac.39.4.998</ext-link></mixed-citation></ref><ref id="B135"><mixed-citation xmlns:xlink="http://www.w3.org/1999/xlink" xlink:type="simple">National Center for Biotechnology Information (<year>2025b</year>) PubChem Compound Summary for CID 5282032, 10-Deoxymethymycin. <ext-link xlink:href="https://pubchem.ncbi.nlm.nih.gov/compound/10-Deoxymethymycin" ext-link-type="uri" xlink:type="simple">https://pubchem.ncbi.nlm.nih.gov/compound/10-Deoxymethymycin</ext-link> [Retrieved February 20, 2025]</mixed-citation></ref><ref id="B136"><mixed-citation xmlns:xlink="http://www.w3.org/1999/xlink" xlink:type="simple">National Center for Biotechnology Information (<year>2025c</year>) PubChem Compound Summary for CID 9925886, Spisulosine. <ext-link xlink:href="https://pubchem.ncbi.nlm.nih.gov/compound/Spisulosine" ext-link-type="uri" xlink:type="simple">https://pubchem.ncbi.nlm.nih.gov/compound/Spisulosine</ext-link> [Retrieved February 20, 2025]</mixed-citation></ref><ref id="B167"><mixed-citation xmlns:xlink="http://www.w3.org/1999/xlink" xlink:type="simple"><person-group><name name-style="western"><surname>Roman</surname><given-names>G</given-names></name><name name-style="western"><surname>Năstasă</surname><given-names>V</given-names></name><name name-style="western"><surname>Bostănaru</surname><given-names>AC</given-names></name><name name-style="western"><surname>Mareş</surname><given-names>M</given-names></name></person-group> (<year>2016</year>) <article-title>Antibacterial activity of Mannich bases derived from 2-naphthols, aromatic aldehydes and secondary aliphatic amines.</article-title><source>Bioorganic &amp; Medicinal Chemistry Letters</source><volume>26</volume>(<issue>10</issue>): <fpage>2498</fpage>–<lpage>2502</lpage>. <ext-link xlink:href="10.1016/j.bmcl.2016.03.098" ext-link-type="doi" xlink:type="simple">https://doi.org/10.1016/j.bmcl.2016.03.098</ext-link></mixed-citation></ref><ref id="B75"><mixed-citation xmlns:xlink="http://www.w3.org/1999/xlink" xlink:type="simple">Inno Specialty Chemicals (<year>2017</year>) Manufacturer of N-{[Dimethoxy(methyl)silyl]oxy}methyl}aniline: Synthesis and market prospects. <ext-link xlink:href="https://www.innospk.com/en/?news/PKL-manufacturer-of-n-dimethoxymethylsilyloxymethylaniline-synthesis-and-market-prospects" ext-link-type="uri" xlink:type="simple">https://www.innospk.com/en/?news/PKL-manufacturer-of-n-dimethoxymethylsilyloxymethylaniline-synthesis-and-market-prospects</ext-link> [Retrieved February 20, 2025]</mixed-citation></ref><ref id="B214"><mixed-citation xmlns:xlink="http://www.w3.org/1999/xlink" xlink:type="simple"><person-group><name name-style="western"><surname>Wang</surname><given-names>RF</given-names></name><name name-style="western"><surname>Xie</surname><given-names>WD</given-names></name><name name-style="western"><surname>Zhang-Xing</surname><given-names>DM</given-names></name><name name-style="western"><surname>Ding</surname><given-names>Y</given-names></name><name name-style="western"><surname>Wang</surname><given-names>W</given-names></name><name name-style="western"><surname>Ma</surname><given-names>C</given-names></name><name name-style="western"><surname>Du</surname><given-names>LJ</given-names></name></person-group> (<year>2004</year>) <article-title>Bioactive compounds from the seeds of <italic><tp:taxon-name><tp:taxon-name-part taxon-name-part-type="genus">Punica</tp:taxon-name-part><tp:taxon-name-part taxon-name-part-type="species">granatum</tp:taxon-name-part></tp:taxon-name></italic> (Pomegranate).</article-title><source>Journal of Natural Products</source><volume>67</volume>(<issue>12</issue>): <fpage>2096</fpage>–<lpage>2098</lpage>. <ext-link xlink:href="10.1021/np0498051" ext-link-type="doi" xlink:type="simple">https://doi.org/10.1021/np0498051</ext-link></mixed-citation></ref><ref id="B137"><mixed-citation xmlns:xlink="http://www.w3.org/1999/xlink" xlink:type="simple">National Center for Biotechnology Information (<year>2025d</year>) PubChem Compound Summary for CID 8467, Ethyl Vanillin. <ext-link xlink:href="https://pubchem.ncbi.nlm.nih.gov/compound/Ethyl-Vanillin" ext-link-type="uri" xlink:type="simple">https://pubchem.ncbi.nlm.nih.gov/compound/Ethyl-Vanillin</ext-link> [Retrieved February 20, 2025]</mixed-citation></ref><ref id="B227"><mixed-citation xmlns:xlink="http://www.w3.org/1999/xlink" xlink:type="simple"><person-group><name name-style="western"><surname>Yannai</surname><given-names>S</given-names></name></person-group> (<year>2004</year>) Dictionary of food compounds with CD-ROM: Additives, flavors, and ingredients. Chapman and Hall/CRC, New York.</mixed-citation></ref><ref id="B129"><mixed-citation xmlns:xlink="http://www.w3.org/1999/xlink" xlink:type="simple"><person-group><name name-style="western"><surname>Meng</surname><given-names>Q</given-names></name><name name-style="western"><surname>Wang</surname><given-names>X</given-names></name><name name-style="western"><surname>Huang</surname><given-names>X</given-names></name><name name-style="western"><surname>Li</surname><given-names>C</given-names></name><name name-style="western"><surname>Yu</surname><given-names>Z</given-names></name><name name-style="western"><surname>Li</surname><given-names>P</given-names></name><name name-style="western"><surname>Liu</surname><given-names>X</given-names></name><name name-style="western"><surname>Wen</surname><given-names>Z</given-names></name></person-group> (<year>2024</year>) <article-title>Repurposing Benzbromarone as an antibacterial agent against gram-positive bacteria.</article-title><source>ACS Infectious Diseases Journal</source><volume>10</volume>(<issue>12</issue>): <fpage>4208</fpage>–<lpage>4221</lpage>. <ext-link xlink:href="10.1021/acsinfecdis.4c00495" ext-link-type="doi" xlink:type="simple">https://doi.org/10.1021/acsinfecdis.4c00495</ext-link></mixed-citation></ref><ref id="B60"><mixed-citation xmlns:xlink="http://www.w3.org/1999/xlink" xlink:type="simple"><person-group><name name-style="western"><surname>Heel</surname><given-names>RC</given-names></name><name name-style="western"><surname>Brogden</surname><given-names>RN</given-names></name><name name-style="western"><surname>Speight</surname><given-names>TM</given-names></name><name name-style="western"><surname>Avery</surname><given-names>GS</given-names></name></person-group> (<year>1977</year>) <article-title>Benzbromarone: A review of its pharmacological properties and therapeutic use in gout and hyperuricaemia.</article-title><source>Drugs</source><volume>14</volume>: <fpage>349</fpage>–<lpage>366</lpage>. <ext-link xlink:href="10.2165/00003495-197714050-00002" ext-link-type="doi" xlink:type="simple">https://doi.org/10.2165/00003495-197714050-00002</ext-link></mixed-citation></ref><ref id="B116"><mixed-citation xmlns:xlink="http://www.w3.org/1999/xlink" xlink:type="simple"><person-group><name name-style="western"><surname>Łowicki</surname><given-names>D</given-names></name><name name-style="western"><surname>Huczyński</surname><given-names>A</given-names></name></person-group> (<year>2013</year>) <article-title>Structure and antimicrobial properties of monensin A and its derivatives: Summary of the achievements.</article-title><source>BioMed Research International</source><volume>2013</volume>(<issue>1</issue>): <fpage>742149</fpage>. <ext-link xlink:href="10.3158/1557.1" ext-link-type="doi" xlink:type="simple">https://doi.org/10.3158/1557.1</ext-link></mixed-citation></ref><ref id="B138"><mixed-citation xmlns:xlink="http://www.w3.org/1999/xlink" xlink:type="simple">National Center for Biotechnology Information (<year>2025e</year>) . PubChem Compound Summary for CID 6635, Chlorfenson. <ext-link xlink:href="https://pubchem.ncbi.nlm.nih.gov/compound/Chlorfenson" ext-link-type="uri" xlink:type="simple">https://pubchem.ncbi.nlm.nih.gov/compound/Chlorfenson</ext-link> [Retrieved February 20, 2025]</mixed-citation></ref><ref id="B99"><mixed-citation xmlns:xlink="http://www.w3.org/1999/xlink" xlink:type="simple"><person-group><name name-style="western"><surname>Kusumah</surname><given-names>D</given-names></name><name name-style="western"><surname>Wakui</surname><given-names>M</given-names></name><name name-style="western"><surname>Murakami</surname><given-names>M</given-names></name><name name-style="western"><surname>Xie</surname><given-names>X</given-names></name><name name-style="western"><surname>Yukihito</surname><given-names>K</given-names></name><name name-style="western"><surname>Maeda</surname><given-names>I</given-names></name></person-group> (<year>2020</year>) Linoleic acid, α-linolenic acid, and monolinolenins as antibacterial substances in the heat-processed soybean fermented with <italic><tp:taxon-name><tp:taxon-name-part taxon-name-part-type="genus">Rhizopus</tp:taxon-name-part><tp:taxon-name-part taxon-name-part-type="species">oligosporus</tp:taxon-name-part></tp:taxon-name></italic>. Bioscience, Biotechnology, and Biochemistry 84(6): 1285–1290. <ext-link xlink:href="10.1080/09168451.2020.1731299" ext-link-type="doi" xlink:type="simple">https://doi.org/10.1080/09168451.2020.1731299</ext-link></mixed-citation></ref></ref-list></tp:taxon-treatment>
